# Supplementary material for: Boundary domain genes were recruited to suppress bract growth and promote branching in maize
Source: Sci Adv. 2022 Jun 15;8(24):eabm6835. doi: 10.1126/sciadv.abm6835 (PMC9200273; doi:10.1126/sciadv.abm6835)
Supplement: Supplementary file 2 — Tables S1 to S16 [file sciadv.abm6835_tables_s1_to_s16.zip]

Archive with 1 entries (1 files):
- sciadv.abm6835_tables_s1_to_s16.xlsx
