# Supplementary material for: Boundary domain genes were recruited to suppress bract growth and promote branching in maize
Source: Sci Adv. 2022 Jun 15;8(24):eabm6835. doi: 10.1126/sciadv.abm6835 (PMC9200273; doi:10.1126/sciadv.abm6835)
Supplement: Supplementary file 2 — Tables S1 to S16 [file sciadv.abm6835_tables_s1_to_s16.zip › sciadv.abm6835_tables_s1_to_s16.xlsx]

## Sheet: Table S1
Table S1. Genes expressed in bracts of B73, tsh1, tsh4 and tsh1 tsh4 double mutant.
aSamples are bracts from B73, tsh1, tsh4 and tsh1 tsh4 double mutant (DM), and show individual normalized CPM (count-per-million) value based on edgeR output. Each biological replicate was specified with the corresponding sample name following by a dot symbol and a unique numeric number.
	aSamples
GeneID	B73.1	B73.2	B73.3	tsh1.1	tsh1.2	tsh1.3	tsh4.1	tsh4.2	tsh4.3	DM.1	DM.2	DM.3
GRMZM2G059865	90.4711	86.2109	83.878	108.033	124.183	96.6624	123.324	129.129	98.3039	136.717	111.607	94.4288
GRMZM5G888250	21.0661	14.1835	10.3948	14.9015	13.6934	10.9089	14.9847	12.2408	13.6278	14.8493	6.91818	9.15663
GRMZM2G093344	0.503255	0.422861	0.890497	0.555937	0.784972	0.498819	0.499836	0.619548	1.03478	0.464041	1.05826	0.551812
GRMZM2G306216	0.609203	0.422861	0.616498	0.471338	0.470983	0.455443	0.364464	0.413032	0.702868	0.438958	0.568617	0.482835
GRMZM2G408834	0.503255	0.405242	0.154125	0.350482	0.470983	0.303629	0.760168	0.657097	0.507627	0.639625	0.221129	0.517324
GRMZM2G330436	22.8495	26.1293	30.9962	28.9208	25.1889	34.0932	23.3361	23.4865	23.6242	19.8534	32.348	27.194
GRMZM2G032104	31.0076	27.1865	35.1233	27.7364	30.736	33.8329	24.5961	30.3766	32.8981	30.0749	29.8998	34.7124
GRMZM2G399700	0.697493	1.14525	1.11312	1.16022	1.11641	0.628945	1.03091	0.995032	1.2105	1.32942	1.32677	0.913938
GRMZM2G172183	15.6892	10.7125	14.6076	13.8017	9.66388	11.7765	10.8506	11.5274	14.1355	11.5383	10.4404	14.3299
GRMZM2G073979	31.1665	41.969	38.1886	39.532	26.41	37.5415	35.9986	28.5555	26.9042	24.2807	43.136	38.5579
GRMZM2G374777	0.379648	0.334765	0.342499	0.30214	0.401208	0.19519	0.437357	0.35671	0.410006	0.476583	0.221129	0.241418
GRMZM2G052586	18.9471	21.6364	23.7694	22.9868	15.3855	16.0923	20.2434	19.3186	15.7364	19.264	26.8514	15.7094
GRMZM2G483779	10.7626	11.3115	9.4016	5.16055	11.478	8.93536	5.57109	6.17671	8.8249	5.04175	8.03962	8.01852
GRMZM2G002121	27.9262	18.5354	21.5774	15.0224	18.8917	16.6562	18.5564	17.4037	23.507	19.7907	14.8314	20.2446
GRMZM2G026639	39.7306	67.2526	68.4313	124.034	48.0403	111.367	88.7106	55.1586	60.8762	60.8145	96.9809	116.622
GRMZM2G474194	2.85178	2.34336	2.60299	1.16022	2.28514	1.38802	2.12431	2.2529	2.40147	3.612	1.43734	1.93134
GRMZM2G161560	559.955	728.026	702.705	913.248	533.781	1125.7	886.252	579.146	644.511	728.52	744.415	1087.38
GRMZM2G079891	0.211897	0.193811	0.291124	0.229626	0.244214	0.216878	0.218678	0.187742	0.273338	0.338625	0.631797	0.379371
GRMZM2G060296	128.242	170.272	155.084	97.2407	159.07	198.833	125.688	162.829	139.148	121.679	115.666	152.3
GRMZM2G164696	848.373	1059.81	1041.51	1565.14	940.955	1480.69	1325.92	885.485	1020.86	1038.49	1142.19	1493.36
GRMZM2G703466	3.2226	2.94241	5.70261	3.95199	4.27374	4.77131	3.65505	3.26671	3.72911	3.29846	4.32781	4.43174
GRMZM2G114469	3.5581	3.87623	4.77786	3.75862	4.29118	5.16169	5.1025	4.35561	3.92435	3.1605	6.38115	7.0356
GRMZM2G114459	14.0382	13.8663	17.3305	23.9899	19.1533	18.6732	22.7217	18.9807	17.7865	17.759	25.651	21.2448
GRMZM2G458423	2.26023	2.00859	2.53449	2.8522	2.87823	2.75435	3.19687	2.64716	3.70958	2.97237	2.4798	3.79371
GRMZM2G109725	26.6902	33.4589	33.5307	21.4882	30.9454	38.1922	29.23	30.433	22.9604	28.7957	36.0598	30.4876
GRMZM2G410990	9.61481	12.4568	11.4052	10.3574	10.9024	9.95469	9.16367	10.1005	8.88347	6.8352	13.3309	8.07025
GRMZM2G329177	30.6809	39.1675	40.2436	46.1065	29.4103	41.7706	40.7054	32.8924	28.6028	28.3442	43.5624	42.5068
GRMZM2G052546	14.3383	16.703	15.7721	12.7624	13.6236	17.6105	13.1415	12.5036	13.7059	13.3318	14.3576	17.3993
GRMZM2G035377	3.84946	2.43145	2.34612	3.80696	4.18652	2.38565	4.35274	4.56213	4.19768	3.63708	3.39591	3.06945
GRMZM2G085691	27.8997	26.4641	26.2525	27.4826	28.6428	29.9725	27.6264	26.8471	28.31	29.3726	22.3972	27.6596
GRMZM2G085827	10.1975	12.2454	10.4462	5.86151	11.1466	11.668	8.74714	10.6074	8.47347	9.59437	9.93501	10.7948
GRMZM2G085872	1.20075	0.845723	0.821998	0.966847	0.715197	0.628945	0.645622	0.713419	0.370958	0.953166	1.20041	1.05189
GRMZM2G085885	11.7868	10.2368	9.1276	6.67125	9.40222	7.22203	5.97721	7.58477	8.98109	8.16462	6.60228	7.41497
GRMZM2G086242	0.794613	1.39192	0.856248	0.954762	0.680309	1.30127	1.03091	0.732193	0.605248	1.07858	0.726567	0.948427
GRMZM2G042552	31.4578	30.6398	30.2427	26.3224	30.2302	31.5991	22.1907	24.444	34.8896	24.7949	22.9026	28.8494
GRMZM2G042539	2.48979	1.79716	1.55837	1.54696	3.05267	1.66996	2.14513	2.10271	3.04576	3.19812	1.08985	1.9141
GRMZM2G042250	99.5208	92.9414	121.793	118.874	138.766	154.504	113.328	158.116	180.266	159.116	127.591	169.337
GRMZM2G041881	152.151	167.594	139.757	270.995	135.608	166.107	196.092	145.725	145.025	197.744	192.398	199.083
GRMZM5G802392	61.5825	42.568	40.0381	34.9394	45.947	36.1535	50.723	39.3319	41.3911	43.6074	26.4407	36.8162
GRMZM2G006673	80.8209	83.427	75.3669	97.434	66.8971	100.74	89.1167	68.2066	71.6145	112.173	64.6171	84.9101
GRMZM2G007025	1.88941	1.25096	1.18162	2.10289	1.76183	1.38802	1.92645	1.61458	2.14765	2.29512	1.69006	1.31055
GRMZM2G015384	103.317	119.529	107.99	108.843	110.89	116.42	110.37	107.708	104.356	117.453	119.915	105.5
GRMZM2G137366	19.9183	28.596	24.0434	30.5645	18.0369	26.5892	26.0019	19.1121	18.5089	21.0574	28.9047	28.1424
GRMZM2G137352	5.2621	5.7791	6.40473	2.04247	3.57599	4.16405	0.208265	0.281613	0.175717	0.338625	0.157949	0.344882
GRMZM2G137329	1.68634	1.2862	0.787748	0.253797	0.872192	0.477131	0.104133	0.22529	0.117145	0.213208	0.110565	0.0517324
GRMZM2G137236	31.9699	56.9982	39.1305	41.369	31.3466	46.5636	38.1125	30.9962	28.4271	28.156	37.4656	40.5237
GRMZM2G092232	75.2675	75.4455	86.4468	125.835	80.5905	135.115	98.7489	89.6467	105.469	104.221	82.2442	130.952
GRMZM2G393062	7.15151	6.29006	6.57598	5.82526	7.16941	4.55443	5.62316	5.65103	7.47774	6.40879	4.95961	5.36292
GRMZM2G092165	13.6585	11.5758	12.9465	6.6229	10.4837	9.06549	9.21574	10.1005	11.1483	10.7984	7.12351	10.0878
GRMZM2G144197	13.2877	6.66007	8.52823	9.58387	12.4026	6.13764	10.1113	9.312	16.3807	12.2657	6.99715	11.0535
GRMZM2G144101	104.968	64.2749	59.4578	57.0319	84.463	51.6603	67.53	77.3684	86.8237	110.693	47.7797	54.3535
GRMZM2G077615	1.41264	1.51525	1.33575	0.870163	1.5525	1.58321	1.18711	0.750968	1.56193	1.37958	1.10565	1.27606
GRMZM2G077669	12.6255	15.6811	13.3746	11.4209	13.9725	15.1164	11.4858	14.1933	12.4173	12.0902	15.0842	11.795
GRMZM2G077760	63.2247	68.2392	63.2938	90.2673	52.314	65.6706	65.187	63.9073	69.8378	69.9323	66.9863	75.9776
GRMZM2G077769	18.4615	13.8487	12.0731	10.454	13.99	10.5619	16.63	18.4738	15.4045	22.3994	9.68229	13.916
GRMZM2G077780	57.5211	55.201	56.6322	39.7858	54.4422	62.4391	45.5164	44.7389	57.1276	51.8598	36.9917	51.5599
GRMZM2G126199	66.5974	72.4679	64.1329	66.5795	68.2403	75.8638	92.8238	79.8278	90.6114	79.6521	53.1341	87.9795
GRMZM2G126218	1.83644	1.77954	1.81524	1.18439	2.3898	1.27958	1.79108	2.23413	1.77669	2.19479	2.29026	1.89685
GRMZM2G426802	22.9996	19.7688	27.965	33.7671	21.7001	26.5892	29.9485	24.031	30.4967	29.5732	26.3617	35.7988
GRMZM2G440537	4.42334	3.87623	2.99687	3.49274	3.62832	2.94954	3.54051	3.5671	4.13911	3.73741	3.30114	3.86268
GRMZM2G055880	36.4197	57.8087	46.6826	44.1003	41.0104	52.9182	53.3992	48.6251	42.8359	31.3416	58.3149	55.4054
GRMZM2G055698	0.105948	0.246669	0.222624	0.169198	0.0872192	0.151814	0.343638	0.337935	0.253814	0.326083	0.0789746	0.258662
GRMZM2G062210	39.0685	34.287	32.5545	33.4892	41.4814	33.898	41.9238	40.9465	33.1519	44.8239	34.5435	36.2816
GRMZM2G044388	18.5056	17.9892	19.1286	13.3908	18.787	19.4756	17.3173	15.3948	17.9231	18.3861	13.6626	16.6923
GRMZM2G088482	1.11246	0.880961	1.07887	1.46236	1.46528	0.867511	1.22876	1.6709	2.06956	1.30433	0.521233	1.29331
GRMZM2G029713	3.56693	1.9205	2.36324	1.63155	3.43643	1.56152	2.22844	2.79735	3.51434	4.65296	1.12144	1.77614
GRMZM2G029824	1.38616	0.704769	0.958997	1.26899	1.32573	0.715696	1.35372	1.35174	2.1086	0.82775	0.931901	0.603544
GRMZM2G320099	7.22215	4.35195	5.70261	8.2182	6.47166	6.28945	7.0706	10.2319	9.62539	9.78249	7.01295	8.00127
GRMZM2G030173	31.4843	24.6845	23.8551	20.7751	30.0732	25.0927	24.4295	27.3164	30.36	29.3099	23.2659	28.1769
GRMZM2G030299	4.55578	6.36054	4.65799	5.60771	3.8202	6.48464	4.71721	6.81503	4.74436	4.72821	8.4029	5.32843
GRMZM2G030567	0.644519	0.528577	0.599373	0.725136	0.505871	0.325317	2.33257	3.00387	3.20196	4.40212	1.35836	2.03481
GRMZM2G320117	0.591545	0.810484	0.582248	0.447167	0.558203	0.542194	0.739341	0.488129	0.390482	0.501666	0.616002	0.655277
GRMZM2G085909	104.836	137.007	125.834	121.327	113.298	157.518	138.392	114.767	108.827	125.768	146.688	175.114
GRMZM2G008327	17.0489	21.0197	16.9195	27.4947	21.4385	19.4322	20.4516	23.5241	19.0165	20.6561	28.5572	19.2444
GRMZM2G008773	21.2515	15.3287	19.4368	15.2762	29.3231	17.155	18.6606	30.3579	41.8011	33.4737	15.7949	23.0037
GRMZM2G308570	13.2435	17.3902	22.0398	23.3735	14.8098	29.3436	22.628	17.9106	16.7517	16.116	28.6994	29.5047
GRMZM2G087207	32.9676	42.9909	32.623	49.273	34.8702	38.9512	38.7165	40.8151	33.562	44.1341	48.8221	40.972
GRMZM2G387837	0.962364	0.880961	1.19875	1.23273	1.04663	1.04101	0.812234	1.33297	1.30812	1.64296	1.92698	0.931183
GRMZM2G013634	22.205	30.8689	26.5265	49.6114	25.2936	27.8037	34.8115	34.1127	28.5052	24.381	42.4568	28.2459
GRMZM2G312438	3.77882	3.25956	2.84274	3.35979	3.5411	2.94954	1.91604	1.78355	2.53814	1.89379	1.5479	1.55197
GRMZM2G013986	187.326	102.579	143.284	103.767	155.32	128.457	109.298	102.864	136.981	114.656	76.021	108
GRMZM2G014382	85.4032	95.5667	107.613	122.222	103.32	129.476	108.36	100.611	99.6901	98.0256	108.732	139.764
GRMZM2G453794	73.9255	93.2233	93.4851	116.3	87.7425	93.2791	108.09	106.299	93.1886	83.6278	125.143	79.7196
GRMZM2G167568	8.52884	8.51008	6.61023	8.79831	7.43107	7.67747	7.6954	7.82884	7.79012	8.86695	7.12351	8.48411
GRMZM2G181153	744.058	568.555	345.479	724.652	661.104	526.969	743.163	551.773	669.131	829.418	372.792	625.22
GRMZM2G169402	3.60224	3.03051	2.89412	2.90054	3.61087	2.45072	3.26976	4.61845	3.22148	5.20479	2.7957	2.37969
GRMZM2G049031	2.26023	2.41383	2.14062	3.106	1.7095	2.01696	2.33257	2.23413	1.85479	2.23242	2.95365	1.82788
GRMZM2G104468	22.205	15.4873	18.1867	14.7203	22.9212	23.3794	15.068	18.5301	17.7669	17.3451	7.97644	14.5023
GRMZM2G136859	9.80022	8.73913	7.12398	9.88601	12.2456	10.6704	14.6202	15.7891	16.1464	19.9914	7.43941	14.2092
GRMZM2G082227	0.662177	0.370004	0.530873	0.918505	1.62228	0.845823	2.23885	2.75981	2.55766	4.13875	1.27939	2.03481
GRMZM2G341934	0.2737	0.211431	0.205499	0.435081	0.191882	0.216878	0.364464	0.431806	0.292862	1.34196	0.773952	1.03465
GRMZM2G040762	50.7404	73.7893	64.5953	104.879	41.5686	64.1524	64.229	43.1055	41.5864	43.5196	91.5474	70.5112
GRMZM2G105415	10.3741	10.413	9.4016	8.8104	8.84402	6.44127	8.49722	9.06793	6.44296	6.49658	7.31305	4.8456
GRMZM2G105436	1.61571	1.53287	1.7125	1.81284	1.48273	3.05798	2.73869	1.61458	1.01525	2.5585	2.1797	2.63835
GRMZM2G475296	1.53625	1.2862	1.78099	1.90952	2.63402	2.51578	2.3534	1.85864	2.53814	4.25162	1.45313	2.91426
GRMZM2G176820	7.69891	5.07434	6.62736	9.16088	7.60551	8.45823	7.96614	7.82884	7.75107	10.2465	8.02382	8.34615
GRMZM2G176840	5.5976	6.16673	5.73686	6.06697	7.4834	7.30878	6.99771	7.4909	7.2825	6.12033	10.3615	5.74229
GRMZM2G475380	1.19192	0.281908	0.308249	0.157113	0.261657	0.19519	0.354051	0.281613	0.195241	0.489125	0.284309	0.206929
GRMZM2G026223	147.551	145.834	121.776	167.543	136.132	145.98	130.749	117.977	117.652	130.396	102.509	135.677
GRMZM2G070047	150.35	166.537	163.286	164.497	138.539	188.076	148.545	143.491	122.28	147.289	143.228	164.492
GRMZM2G070259	56.4175	48.541	49.6795	42.3479	47.3251	46.8673	41.2365	45.7902	48.537	46.5672	38.3185	42.2136
GRMZM2G159427	43.1386	59.1125	61.4957	41.7557	40.7139	65.1284	43.2775	39.8951	42.2502	31.0657	42.7569	54.9743
GRMZM2G159470	1.4303	0.986676	0.684998	1.13605	1.06407	0.737384	0.89554	1.46439	1.40574	1.60533	0.900311	0.603544
GRMZM2G159477	3.97306	2.23764	2.15774	2.36878	3.5411	3.23148	2.36381	2.79735	4.43197	4.42721	1.83221	2.87977
GRMZM2G165422	2.37501	1.26858	2.15774	1.01519	1.13385	0.845823	1.56199	1.85864	2.69433	2.11954	1.232	1.53473
GRMZM2G119736	16.8458	25.1955	23.0331	29.0417	16.938	23.965	21.8887	19.8819	17.2007	18.2356	24.3874	21.6414
GRMZM2G089976	3.37269	3.48861	4.19561	2.96097	5.18082	4.12068	3.09274	4.05522	5.27151	4.05096	5.85992	4.51796
GRMZM2G176558	6.40105	10.1134	6.09648	5.48686	6.38444	5.6822	5.57109	7.28438	5.89628	5.34275	6.5549	4.94906
GRMZM2G055575	2.2514	2.14955	2.15774	1.92161	2.68635	1.53983	1.84315	2.10271	1.89384	1.76837	2.02175	1.81063
GRMZM2G325462	9.42057	10.413	7.86035	6.47788	4.04697	4.98819	8.27854	8.35451	8.59061	7.23654	7.94485	6.72521
GRMZM2G025552	18.7529	21.5483	26.4238	15.5662	18.0718	23.5529	15.0263	20.2949	19.9341	15.3761	19.0961	22.814
GRMZM2G319022	22.6641	29.9351	30.9962	19.5787	23.3398	33.1172	22.149	22.9045	19.8756	24.9704	27.8465	26.9353
GRMZM2G129243	0.794613	0.792865	2.80849	0.942676	1.93627	1.86515	0.833061	1.53948	2.1867	1.15383	2.24288	2.13827
GRMZM2G371137	4.1055	3.89385	3.83599	3.20268	2.65146	3.31823	3.16563	3.36058	4.04149	2.11954	3.31694	3.22465
GRMZM2G040158	13.376	17.1435	14.5391	16.3155	11.2687	16.4393	12.5896	16.4274	13.0616	14.448	18.6854	12.6917
GRMZM2G105571	517.876	619.492	603.586	596.69	476.618	843.698	576.905	464.624	481.289	562.205	491.744	710.596
GRMZM2G065718	4.20262	5.05672	3.42499	4.1937	5.63436	4.59781	6.07093	5.68858	5.62295	10.5977	4.86484	6.34584
GRMZM2G180951	1.10363	1.49763	2.38037	1.70407	1.81416	1.88684	1.13505	1.03258	1.24954	0.915541	1.31098	1.62095
GRMZM2G448701	41.3375	37.6699	40.6375	53.9743	50.3778	45.8263	64.5726	51.2911	58.709	68.6907	55.3928	53.9569
GRMZM2G143588	86.0654	123.969	106.432	106.099	108.274	137.132	102.269	112.176	93.3838	109.037	105.21	113.415
GRMZM2G032852	8.85552	11.6639	8.73372	12.9316	7.2043	9.7595	9.91342	7.97903	6.28677	8.66629	10.2035	9.1049
GRMZM2G321041	4.6529	2.60764	2.91124	1.96995	3.19222	2.34228	2.92613	3.32303	2.90909	3.67471	2.51139	2.39693
GRMZM2G032409	74.6936	73.9126	70.6918	77.8796	77.3983	75.6686	88.0754	75.8477	63.2581	86.1612	79.7644	69.0627
GRMZM2G032219	11.9192	13.6197	11.6621	19.4095	10.4837	12.9476	14.6306	10.5699	13.4131	11.3377	14.1365	14.9334
GRMZM2G031859	30.16	42.8147	29.5919	25.2105	39.7545	26.9796	28.7094	35.7273	34.2843	31.8558	39.5189	38.5579
GRMZM5G845611	0.114777	0.0176192	0.119875	0.0725136	0.122107	0.0433755	0.385291	0.168968	0.429531	0.438958	0.363283	0.551812
zma-MIR528a	0	0.0176192	0	0.0120856	0.0174438	0.0650633	0.354051	0.375484	0.253814	0.464041	0.363283	0.224174
GRMZM5G887276	7.82252	10.043	8.90497	7.90398	12.0711	10.0848	15.7865	20.1447	19.2117	20.4429	12.3042	20.5377
GRMZM2G137312	186.204	170.501	134.825	158.345	175.677	151.901	151.513	152.953	161.25	198.698	104.31	130.521
GRMZM2G092923	14.4531	9.05628	10.4805	10.5507	12.7863	9.28236	10.9547	13.6488	10.6406	15.2256	10.3299	9.27734
GRMZM2G392956	18.3202	20.685	20.3444	27.2047	22.049	20.6251	27.0432	23.111	18.5089	20.7063	27.6727	16.3992
GRMZM2G089056	4.84714	4.22861	4.88061	3.35979	3.34922	3.9038	3.60299	1.8211	3.49482	2.28258	1.07406	4.31103
GRMZM2G089092	11.3276	10.0782	9.0591	9.52345	10.3791	8.30642	8.29937	10.889	7.45821	10.1713	10.0772	8.22545
GRMZM2G020548	25.5247	22.535	23.7694	24.4733	20.0953	25.5482	26.5642	21.365	16.986	21.9981	20.2807	24.5384
GRMZM2G109566	37.4792	39.5728	37.8633	46.735	38.4113	47.5396	44.5479	38.6561	41.684	37.1986	37.9868	45.7659
GRMZM2G109509	13.8969	22.5526	19.8136	24.2558	16.4146	20.4733	19.2333	17.5914	15.9707	15.8903	27.9096	20.2618
GRMZM2G090738	63.9752	86.5104	76.1375	100.552	73.613	99.8071	99.759	84.6716	70.3063	96.1067	98.1023	98.9985
GRMZM2G057158	51.9588	56.2758	47.419	47.158	54.9132	64.3042	50.8479	57.0172	48.166	41.8766	45.442	52.4566
GRMZM2G040887	13.2612	15.3463	19.0258	13.8017	16.6414	14.6826	13.5477	16.1646	13.1202	14.4605	16.5057	13.8298
GRMZM2G132019	24.6595	25.8474	29.746	27.3014	29.6196	26.8278	31.8125	36.6472	32.2343	32.0314	35.6334	24.8143
GRMZM6G101378	3.0107	3.13622	3.81886	2.82803	3.08756	3.25317	2.63455	3.82993	3.08481	3.34862	3.00104	2.25898
GRMZM2G096020	13.6144	12.6154	14.933	8.20612	5.89601	10.0848	10.7777	7.62232	9.62539	7.78837	11.941	11.2432
GRMZM2G095968	0.591545	0.281908	0.342499	0.0725136	0.22677	0.260253	0.166612	0.0750968	0.234289	0.0877916	0.0947696	0.0517324
GRMZM2G099598	25.5424	19.4516	18.7861	15.0828	16.6414	17.7623	15.2034	13.8554	14.6626	19.8033	9.95081	14.1057
GRMZM2G099454	0.141264	0.123335	0.308249	0.217541	0.383764	0.0650633	5.55027	2.87245	4.99817	5.24241	10.3141	10.5362
GRMZM2G092719	79.3112	56.2934	59.4578	50.8803	77.8169	60.5306	75.0588	77.6125	72.7273	112.712	56.8617	62.6651
GRMZM2G110345	8.6083	5.69101	5.70261	6.61082	8.7568	5.6822	7.33094	7.73497	8.61014	9.56929	6.98136	6.91489
GRMZM2G410991	0.900561	1.02191	1.01037	0.894334	0.802416	1.01933	1.5724	0.713419	1.26907	0.7525	0.110565	0.672521
GRMZM2G465806	14.9299	12.9149	18.7861	10.7441	17.1473	8.67511	17.9108	16.4837	25.928	9.51912	7.32885	12.6917
GRMZM2G048740	3.97306	4.63386	3.76749	3.55316	5.04127	4.05561	4.3215	4.54335	3.90482	4.07604	6.52331	4.62142
GRMZM2G096153	47.094	41.5814	40.843	38.5047	51.9652	42.0092	49.1714	49.3949	45.7841	52.7753	43.7362	45.1451
GRMZM2G092592	4.41451	5.23291	2.85987	3.73445	4.25629	3.40498	4.69638	5.12535	6.01343	3.82521	2.66934	2.39693
GRMZM2G092481	13.6673	21.5483	19.6766	23.5306	13.676	20.3214	15.9115	15.1883	18.1184	11.9647	19.1277	18.7616
GRMZM2G075701	190.442	180.421	123.745	194.095	178.206	122.905	192.531	173.868	192.449	161.411	160.54	141.333
GRMZM2G075901	27.1316	24.5083	20.3787	22.9264	22.6246	20.907	22.0032	21.1961	19.9536	22.4747	15.4632	20.7792
GRMZM2G176523	0.99768	1.70906	1.7125	1.7645	2.02348	1.93021	1.97852	2.2529	2.57718	2.03175	2.11652	1.72441
GRMZM2G176499	6.68358	6.66007	7.51785	8.74997	7.2043	7.17865	6.86234	7.75374	6.93106	7.85108	9.09788	7.41497
GRMZM2G475059	0.971193	0.440481	0.342499	0.0845991	0.0174438	0	0.041653	0.0375484	0	0	0.0631797	0.0172441
GRMZM2G176397	52.8506	63.6582	61.5471	62.7726	58.6462	68.9888	52.8265	61.1851	58.5528	52.2987	64.4275	64.8379
AC155624.2_FG006	13.014	13.4258	12.7752	10.5749	16.3623	10.0631	10.684	14.55	13.9793	16.4923	11.6725	10.8638
GRMZM5G833774	19.1148	14.7473	16.5941	10.2486	13.6585	13.9235	10.5382	11.7526	12.925	11.3	8.87675	11.7777
GRMZM5G891266	38.2915	29.5298	29.6262	26.7454	32.5502	22.924	22.8675	25.7206	25.069	28.8584	18.5275	20.7447
AC155624.2_FG011	4.17613	3.36527	3.52774	3.55316	4.27374	4.64118	3.19687	4.16787	5.46675	3.74996	3.66442	4.46623
GRMZM2G018417	79.5496	105.416	70.4007	108.988	74.6247	77.2952	93.7089	69.4269	64.6443	69.2049	89.3203	74.4429
GRMZM2G018579	11.9368	9.58486	8.5796	7.68644	10.0128	7.8076	8.2473	8.37329	9.93778	9.63199	6.60228	8.24269
GRMZM2G018706	5.42102	5.47958	4.79499	5.43852	4.90172	6.18101	5.53985	5.53839	4.92008	5.24241	6.41274	5.01804
GRMZM2G157510	82.5073	104.799	96.1566	82.3271	70.6126	92.455	104.789	95.8047	117.32	93.009	67.6339	101.137
GRMZM2G009014	3.0725	2.41383	3.44212	1.66781	4.46562	2.68928	2.34298	4.24297	3.10433	3.34862	3.38011	2.29347
GRMZM2G172758	12.3342	11.2058	11.2168	11.2154	14.5133	15.1598	12.8812	17.0094	13.0812	16.3167	12.9992	15.8301
GRMZM2G171181	724.81	687.819	668.387	791.498	777.751	893.775	806.892	744.059	786.353	1092.39	672.88	841.875
GRMZM2G171324	2.38384	1.26858	2.87699	2.50172	1.53506	1.69165	1.47868	1.59581	3.49482	2.38292	1.5637	2.17276
GRMZM2G171333	4.12316	2.71336	3.92161	3.25102	3.62832	2.68928	3.43638	3.62342	3.241	3.92554	2.92206	3.19016
GRMZM2G474258	0.406135	0.193811	0.188374	0.229626	0.331433	0.130127	0.197852	0.168968	0.234289	0.0877916	0.236924	0.258662
GRMZM2G066805	0	0	0.017125	2.30835	1.43039	1.17114	3.81125	2.85368	3.61196	3.04762	3.90135	2.06929
GRMZM2G066860	26.6902	47.3428	35.7055	66.229	25.9913	40.7079	37.3003	31.2215	29.9695	28.6577	43.2623	44.783
GRMZM2G046888	3.37269	4.81005	3.81886	3.91573	4.01208	4.4243	3.84249	3.88626	3.3191	3.72487	3.96453	3.05221
GRMZM2G046919	0.441451	0.475719	1.06175	1.05145	1.02919	0.867511	0.739341	0.394258	0.468579	0.602	0.758157	1.08638
GRMZM2G046932	123.227	127.968	132.359	150.804	119.734	137.891	124.324	121.037	129.757	141.859	122.742	122.657
GRMZM2G047002	17.5433	10.3953	9.6071	6.47788	13.5539	6.31114	6.63325	8.80509	9.29348	12.8552	5.62299	6.58725
GRMZM2G450071	2.26023	1.76192	1.90087	2.69509	1.93627	1.75671	2.27009	1.76477	1.50336	2.18225	1.89539	1.55197
GRMZM2G149257	119.36	106.72	110.422	144.592	131.178	125.572	155.449	114.185	134.97	152.569	141.238	139.884
GRMZM2G450125	12.7668	9.05628	11.5765	20.328	9.59411	11.0824	11.0797	9.7438	15.5802	10.8736	12.936	15.0196
GRMZM2G355846	1.06831	0.704769	0.428124	0.592194	0.976854	0.498819	0.520663	0.450581	0.761441	0.539291	0.631797	0.603544
GRMZM5G823004	18.7175	14.113	20.1732	13.0645	14.583	17.09	14.1308	14.4374	22.1013	14.887	16.0476	21.6241
GRMZM5G820122	0.591545	0.4581	0.205499	0.906419	0.261657	0.325317	0.905954	0.488129	0.370958	0.664708	0.537028	0.344882
GRMZM5G860938	15.9629	21.3016	22.3138	20.3159	24.4039	25.2229	17.1611	19.8068	20.5589	17.9722	26.9619	23.3485
GRMZM5G872399	2.24257	1.18049	0.941872	1.0877	2.00604	0.845823	1.49951	0.976258	1.46431	1.45483	0.663387	0.689765
GRMZM2G107686	2.9489	2.13193	2.20912	2.21166	3.64576	3.20979	3.59257	4.71232	6.5601	3.83775	2.4956	3.12119
GRMZM2G107532	84.794	76.3793	82.4053	57.9142	45.5982	51.9205	59.1161	44.645	66.7139	46.7804	39.5979	62.6651
GRMZM2G113174	80.5384	122.824	103.246	114.136	70.5428	95.6647	86.5134	80.9543	66.2453	61.1406	100.945	84.7721
GRMZM2G415390	3.66405	2.64288	2.65437	2.39295	3.19222	2.90616	3.03026	2.38432	3.33862	3.96316	1.89539	2.96599
GRMZM2G415343	12.4136	11.5934	13.1862	14.6719	13.5887	15.42	12.7562	13.8741	14.3307	13.5826	13.8364	14.1229
GRMZM2G178571	8.3346	9.46152	8.15148	9.66847	9.61155	7.78591	8.53887	10.8327	8.29775	12.178	10.4089	7.00111
GRMZM2G062841	43.1386	42.0395	40.432	32.9212	48.4066	42.1393	35.2593	42.8615	40.493	44.4226	33.6748	42.5068
GRMZM2G038485	167.187	152.9	148.508	128.482	148.273	158.906	117.222	109.303	107.968	109.677	83.3814	117.312
GRMZM2G339563	4.84714	4.82767	4.10999	1.89744	3.5411	3.92549	2.23885	2.77858	2.57718	2.05683	2.29026	2.12103
GRMZM2G087918	5.32391	4.68671	3.93874	5.43852	5.47736	5.59544	6.09176	6.23303	5.54485	6.70979	4.69109	4.91457
GRMZM2G117855	7.20449	7.82293	5.49711	3.15434	5.42503	4.793	2.70745	3.5671	3.02624	3.33608	2.96945	2.9315
GRMZM2G086093	8.29046	6.97721	7.24385	3.71028	8.66958	6.15933	5.06084	6.47709	5.09579	7.42466	5.71776	5.51812
GRMZM2G142938	0.176581	0.22905	0.256874	0.338397	0.313989	0.238565	0.260332	0.563226	0.468579	0.200667	0.663387	0.275906
GRMZM2G028521	11.3894	12.5977	13.7171	6.92504	10.9896	12.3837	11.5275	13.1044	11.8511	16.1662	15.8107	22.7105
GRMZM2G150867	16.2631	16.474	15.2412	12.569	15.3157	14.6176	12.8812	13.1419	11.6754	15.0124	12.5096	11.6225
GRMZM2G043799	1.00651	0.845723	0.804873	0.761392	0.45354	0.759072	0.791408	0.488129	0.683344	0.689791	0.884516	0.551812
GRMZM2G329159	8.49353	9.95486	9.4701	8.07318	10.4489	10.6921	11.0381	10.2319	8.21965	9.05508	9.72968	8.39789
GRMZM2G139834	0.794613	0.599054	0.839123	0.870163	0.505871	0.910886	1.4162	3.34181	4.70531	3.33608	2.24288	2.17276
GRMZM2G358279	11.5925	15.5049	15.7721	16.6419	16.624	19.6708	14.0683	17.9481	14.7798	13.5325	17.0585	16.1233
GRMZM2G056786	1.50976	0.880961	0.599373	0.314225	0.610534	0.238565	0.562316	0.469355	0.702868	0.564375	0.142154	0.310394
GRMZM2G056870	62.7832	43.1319	42.6754	40.4142	64.3852	45.5877	51.4103	56.4915	52.9104	65.944	35.1279	41.8342
GRMZM2G112728	2.50744	2.88955	2.38037	2.5138	2.79101	2.68928	1.8848	1.65213	2.12813	1.69312	2.70093	1.50024
GRMZM2G112640	44.1451	49.8976	50.9125	48.2336	48.4241	57.0605	44.3188	46.4473	44.9836	38.1517	44.21	48.2146
GRMZM2G100707	15.336	20.6321	19.7108	16.7023	23.6713	16.4393	19.0146	26.1524	19.3679	19.7155	24.6559	13.7608
AC209858.4_FG004	4.05252	1.67383	2.73999	1.48653	4.01208	1.90852	2.37422	3.09774	4.74436	3.58691	2.74832	2.70733
AC209858.4_FG002	20.0419	26.1293	20.8068	26.8904	26.7065	26.3073	25.5854	26.8283	21.867	23.2522	31.1634	25.5903
GRMZM2G086163	0.891732	0.810484	0.804873	0.845991	0.81986	0.347004	0.426944	1.12645	0.839537	0.940625	0.300104	0.5863
GRMZM2G086072	26.6813	26.3936	27.006	33.8638	32.4455	26.4591	34.6449	34.0001	27.8219	28.1937	31.195	25.3144
GRMZM2G122787	5.44751	7.1534	5.80536	6.01862	4.13419	5.87739	5.17539	5.25677	6.072	6.05762	5.81253	4.93182
GRMZM2G018080	7.37224	8.77437	9.23035	19.0952	7.95439	9.41249	10.2675	8.99284	10.2697	8.36529	15.3685	10.7086
GRMZM2G445783	6.93962	9.28533	7.46648	10.8529	9.05335	9.82456	8.83044	11.8653	10.3673	11.2122	11.4039	10.1051
GRMZM2G140339	6.67475	6.8715	6.86711	5.63189	6.367	6.31114	7.2997	5.65103	5.23246	8.77916	8.92413	6.39757
GRMZM2G141636	62.0593	58.4782	48.789	41.9128	47.517	44.8069	49.7962	46.0531	47.756	50.869	33.4063	46.6453
GRMZM2G027821	51.7293	46.3386	52.9503	55.7871	27.6659	40.4043	28.5011	23.2424	25.3814	25.1837	32.427	29.7806
GRMZM5G813886	9.46472	8.42199	11.1655	9.74099	9.21034	9.0438	10.1217	9.1618	10.6016	12.6671	9.82445	9.34631
GRMZM2G000749	11.5572	16.6502	14.0767	10.6837	12.5944	14.4007	11.34	11.7526	12.4564	13.4823	15.2737	11.4846
GRMZM2G300801	114.336	100.306	106.551	73.4441	105.291	98.2239	85.5449	98.189	97.6596	99.2045	72.3092	83.8926
GRMZM2G000823	7.24863	5.70863	7.56923	8.31489	7.44852	6.35452	7.91408	8.88019	9.02014	8.82933	8.7346	6.22513
GRMZM2G076062	180.395	158.133	143.353	92.6361	192.842	168.514	195.363	174.393	164.588	203.589	115.824	157.439
GRMZM2G377780	0.247213	0.370004	0.291124	0.290054	0.418652	0.130127	0.322811	0.150194	0.566199	0.188125	0.110565	0.241418
GRMZM2G076423	22.4964	27.2393	24.9682	21.3552	18.9963	27.37	18.8376	19.9945	21.7303	16.2916	17.9904	23.7452
GRMZM2G472236	4.14082	2.2024	3.93874	1.45027	2.19792	1.32295	0.905954	1.0889	2.28432	0.602	1.01088	1.25882
GRMZM2G169747	0.582716	0.722388	0.907622	1.40193	0.662866	0.824135	0.770581	1.03258	0.839537	0.664708	1.18462	0.707009
GRMZM2G472266	8.5465	5.97292	6.88423	9.48719	6.27978	5.89907	6.68531	5.05026	5.89628	7.09858	4.56473	6.06993
GRMZM2G038982	11.9898	14.0425	14.5562	15.1432	10.3093	13.5549	11.9232	12.8791	13.1397	10.2591	13.6784	13.209
GRMZM2G453148	5.37688	4.44004	5.30873	3.20268	4.3784	3.25317	3.9258	4.63722	5.75961	2.88458	5.27551	4.6904
GRMZM2G453139	45.39	50.761	39.3874	13.5479	12.9259	13.8585	6.00845	6.38322	6.42343	3.1605	2.85888	2.24174
GRMZM2G453111	71.5416	53.2981	56.4781	40.3054	50.308	52.3976	47.0888	51.8168	50.3332	61.6297	27.8938	41.0238
GRMZM2G154211	8.98795	5.0391	4.53811	2.80386	5.42503	4.48937	5.20663	6.58974	7.47774	5.01666	2.65355	3.41434
GRMZM2G154087	16.6692	22.2178	18.8032	12.9437	18.5777	18.8684	14.0891	16.5588	13.8816	12.7925	16.5847	14.0884
GRMZM2G453001	20.0772	20.8612	17.9469	12.6415	17.1822	18.196	13.5893	19.1121	13.3935	17.2448	13.3467	12.4158
GRMZM2G154036	4.01721	3.62956	4.34974	4.22996	3.68065	3.14473	4.30068	4.01768	3.74863	2.83442	3.33273	2.43142
GRMZM2G166445	181.11	230.759	192.707	115.599	176.933	168.969	89.0542	91.6931	90.4552	70.459	56.5458	77.7193
GRMZM2G165998	276.684	345.531	272.886	153.874	215.501	200.59	121.669	117.996	101.233	81.9974	89.1782	89.3245
GRMZM2G165972	4.60875	4.21099	6.02798	3.58942	3.88997	3.51342	2.11389	1.91497	2.85052	1.69312	0.963491	2.51764
GRMZM2G056231	455.225	402.881	307.033	464.401	593.23	456.462	487.257	570.21	598.805	813.414	345.941	455.365
GRMZM2G136081	29.2064	24.9312	25.1223	18.0075	22.7991	14.1621	25.7312	29.1563	28.6028	22.3116	19.8858	22.0207
GRMZM2G031790	24.0503	23.275	15.2755	18.6481	21.1768	15.6369	24.7836	31.1652	38.2087	31.5548	15.7475	22.7622
GRMZM2G031718	1.76581	1.88526	2.29474	1.38984	2.89568	2.10371	1.84315	2.2529	2.1086	1.71821	2.52719	2.36244
GRMZM2G172448	56.4528	44.559	57.4371	48.572	74.1712	51.8121	47.4012	71.5297	63.18	51.4083	38.4133	38.4371
GRMZM2G172410	1.23606	1.88526	1.507	0.918505	1.9886	0.97595	1.0205	1.37052	1.17145	0.840291	1.80062	1.3278
GRMZM2G172322	9.86203	10.3249	9.16185	14.8049	9.31501	9.73781	11.8399	10.5699	8.96157	11.5007	14.7367	9.3808
GRMZM2G377311	12.7668	11.6639	13.2547	16.5331	12.5596	13.9235	12.6	12.8603	12.7297	11.576	14.1838	14.4506
GRMZM2G169320	15.8128	18.4121	20.4814	18.5876	19.886	24.2903	20.0664	20.6516	18.0793	21.9103	21.102	23.7624
GRMZM2G470438	55.8613	41.5285	48.2581	42.0941	60.6348	51.8338	49.4942	57.8996	62.36	75.7893	39.7558	46.6453
GRMZM2G417455	722.488	611.933	666.709	637.515	702.76	696.611	506.084	576.724	684.886	538.363	343.303	500.235
GRMZM2G407396	16.8811	15.2759	15.5837	14.0193	12.4549	13.338	14.2037	14.1933	15.3655	17.0567	12.4306	15.3818
GRMZM2G314133	37.4351	56.5048	39.2675	46.034	36.3704	47.9083	41.4344	33.7935	26.4161	34.2387	61.2843	44.3864
GRMZM2G123986	3.04602	2.96003	3.37362	2.65883	3.05267	3.12304	2.67621	1.57703	2.85052	2.74662	3.4275	3.48331
GRMZM2G124051	8.37875	9.03866	8.39123	7.62601	11.5304	9.3908	7.78912	9.76258	8.00489	7.9765	7.80269	7.39773
GRMZM5G850455	1501.31	1454.55	1292.49	1054.71	839.415	1018.02	1235.17	1005.34	1031.91	850.111	622.146	920.75
GRMZM2G124143	329.702	296.126	259.135	275.141	324.368	319.634	328.309	294.192	278.629	387.299	256.841	356.66
GRMZM2G115131	26.9903	19.3459	15.0528	12.4119	31.4861	16.9165	23.2632	22.9796	27.7047	31.6677	13.2519	17.9856
GRMZM2G412674	4.07901	6.60721	3.90449	3.09391	3.73298	2.8411	4.18613	4.18664	3.92435	3.38625	4.3752	2.84528
GRMZM2G091822	0.856416	0.845723	0.684998	0.422996	0.575646	0.455443	0.749755	0.694645	1.17145	0.501666	0.505438	0.413859
GRMZM2G091916	9.92383	10.8182	15.5837	22.6484	13.0829	17.4803	14.1204	10.9454	15.5607	10.5977	17.3586	17.8477
GRMZM2G091921	14.0735	10.1311	9.50435	8.50826	13.4666	10.7571	12.069	11.3584	9.62539	15.3385	9.76127	11.1225
GRMZM2G026807	8.35226	9.60248	9.70985	11.0946	8.77425	10.1282	9.40317	11.4147	9.58634	8.92966	12.3674	9.41529
GRMZM2G136113	4.18496	4.75719	4.69224	6.45371	6.29722	4.94481	6.24796	6.3269	6.18914	4.80346	7.471	4.50072
GRMZM2G464818	0.45911	0.740007	0.547998	0.688879	0.488427	1.14945	1.12463	0.619548	0.566199	1.16637	1.26359	1.08638
GRMZM5G857303	10.1534	7.34722	7.58635	6.80419	10.4837	8.24135	7.61209	8.99284	10.9335	13.9965	6.64967	8.72553
GRMZM2G162725	12.2812	15.8573	13.8883	16.8473	11.0071	17.2418	14.7139	12.635	11.5388	11.3753	15.2421	15.9336
GRMZM2G162764	20.3333	19.8392	19.0258	17.9713	17.3741	17.5671	18.7126	16.0707	21.9646	19.4647	20.0596	22.7967
GRMZM2G162776	21.3574	33.6703	28.4788	30.1898	24.3167	38.3874	27.7826	24.8946	20.676	24.243	32.9956	33.9019
GRMZM2G162800	1.71283	1.9205	1.72962	1.29316	1.39551	1.21452	1.62447	1.46439	1.1324	1.40467	1.83221	1.29331
GRMZM2G162814	8.83786	7.04769	6.93561	4.94301	9.78599	7.22203	7.45589	8.33574	5.31056	9.82012	5.9073	5.75954
GRMZM2G035128	0.591545	0.352384	0.410999	0.132942	0.122107	0.39038	0.104133	0.300387	0.214765	0.52675	0.252719	0.379371
GRMZM2G035243	5.17381	4.38719	6.49036	5.39017	4.62262	5.70388	5.58151	4.71232	5.54485	4.65296	4.51735	4.96631
GRMZM2G124353	32.8528	41.599	41.665	36.7281	36.3529	47.2576	32.4477	33.4368	27.1385	28.9712	47.0531	42.2826
GRMZM2G021498	9.74725	8.31627	12.2443	7.89189	11.6699	11.8415	9.45524	11.7902	10.4845	9.82012	13.8995	9.62222
GRMZM2G142557	69.4315	61.1739	50.3302	49.7806	53.4305	61.8752	63.7604	45.0581	39.8682	61.0152	41.7776	55.095
GRMZM2G142609	6.81601	5.97292	6.76436	8.32697	9.38478	6.63646	7.08102	7.81006	10.1525	9.15541	7.12351	7.01836
GRMZM2G119852	82.2601	148.266	128.711	172.486	82.9803	148.279	112.109	97.2878	93.3838	79.4389	175.34	141.971
GRMZM2G119933	17.2254	26.0236	24.0777	21.9716	18.9091	29.105	22.6593	19.1872	13.8036	16.856	27.4674	26.9353
GRMZM2G419938	5.5976	7.18864	5.46286	7.09424	8.25093	7.33047	6.0501	5.36942	6.48201	3.83775	6.99715	6.94938
GRMZM2G000686	322.445	331.576	340.804	292.725	266.873	294.672	244.628	257.338	314.319	208.819	196.884	279.493
GRMZM2G000741	58.3511	35.9256	36.9899	30.5645	54.8085	37.7801	40.6117	37.5296	42.4454	42.2779	27.1831	34.3675
GRMZM2G156486	7.42521	5.97292	6.76436	6.57456	8.89635	5.81232	6.19589	7.32193	8.06346	6.42133	5.6072	5.25946
GRMZM2G178852	32.3231	21.8126	28.2733	44.4025	41.8129	34.8306	20.8057	23.4114	25.6937	35.8315	26.5197	29.0046
GRMZM2G399072	9.60598	7.77008	10.9771	5.366	5.59947	9.17393	3.07191	2.9851	3.3191	4.16383	4.51735	5.32843
GRMZM2G012102	0.485597	0.493338	0.513749	0.181284	0.45354	0.542194	0.468597	0.431806	0.488103	0.363708	0.473848	0.655277
GRMZM2G012216	6.67475	6.3253	8.04873	7.34804	7.37874	6.09426	7.32052	9.04916	7.82917	7.8887	8.22916	5.72505
GRMZM5G855347	32.1288	31.8027	34.7979	35.4833	37.5391	36.3921	32.8018	38.9564	32.5467	39.8574	37.355	35.0228
GRMZM2G064663	2.61339	3.13622	3.33937	2.10289	1.88393	3.05798	1.96811	2.92877	2.03051	2.63375	2.96945	3.0867
GRMZM2G064732	29.5243	32.2256	32.3148	37.4049	28.4858	28.2375	31.396	29.6632	22.2184	29.8241	34.3066	23.9693
GRMZM2G080524	10.9833	6.18435	6.66161	4.33873	6.52399	4.38093	5.70647	7.04032	8.21965	5.17971	3.36432	4.12134
GRMZM2G080586	12.1664	8.79199	7.84323	11.2154	7.55318	5.76895	9.23656	9.68748	11.8316	9.76995	7.29726	6.7597
GRMZM2G017616	27.5024	14.3068	13.1177	17.8988	23.7062	12.1452	22.753	20.3324	23.8975	27.9052	12.9676	16.8648
GRMZM2G017254	25.0656	20.1564	17.8784	18.1526	20.4442	20.1262	20.2121	18.5113	20.4027	25.9236	14.0891	18.227
GRMZM2G016511	165.112	166.977	163.629	173.066	173.95	195.32	171.85	182.861	176.908	206.122	144.255	188.34
GRMZM2G045979	0.211897	0.193811	0.154125	0.229626	0.348877	0.19519	0.208265	0.0563226	0.253814	0.313542	0.300104	0.120709
GRMZM2G343157	6.66592	3.99956	4.21274	4.13327	4.08186	2.97122	12.3501	9.95032	12.6321	12.0776	12.2411	15.0714
GRMZM2G445634	126.379	74.5998	85.2138	62.1562	79.8579	56.9521	50.5147	43.1431	53.008	38.2646	36.281	46.8005
GRMZM2G147920	1.17426	1.56811	1.42137	1.31733	1.86649	1.73502	1.49951	1.53948	2.30385	1.55517	1.8796	1.9141
GRMZM2G147910	4.09667	2.02621	2.29474	1.69198	3.41899	1.73502	2.52001	3.06019	3.08481	4.59025	1.67426	1.67268
GRMZM2G445602	779.259	635.49	675.853	594.273	697.492	706.349	697.511	780.743	738.304	595.215	432.497	593.249
GRMZM2G148855	0.927048	0.599054	0.530873	0.664708	0.558203	0.520506	0.739341	0.582	1.30812	0.4515	0.773952	0.810474
GRMZM2G061591	2.48979	2.46669	2.65437	1.75241	2.3898	2.38565	2.18678	2.85368	2.49909	3.7625	2.21129	2.55213
GRMZM2G097434	9.19985	8.05198	9.4016	11.6384	8.07649	9.10886	11.8919	7.15297	7.92679	7.525	14.1996	10.174
GRMZM2G145308	0.662177	0.158573	0.428124	0.809735	1.02919	0.39038	0.0728928	0.131419	0.175717	0.07525	0.0631797	0.0344882
GRMZM2G115105	1.12129	0.9162	0.633623	0.447167	0.994298	0.694009	0.47901	0.694645	0.937158	0.413875	0.773952	0.413859
GRMZM2G115182	22.7083	25.1602	21.3034	20.2434	37.417	24.7457	28.6052	42.317	32.1757	36.2705	30.2473	21.5379
AC206951.3_FG017	1.56274	0.563815	0.804873	0.483424	1.23851	0.347004	0.41653	0.863613	0.761441	0.928083	0.379078	0.327638
GRMZM2G153393	9.40292	6.39578	7.72335	6.56248	10.1349	7.93772	7.47672	9.12426	8.3368	11.2875	7.62895	8.86348
GRMZM2G410515	6.97493	9.58486	7.3466	5.58354	7.69273	6.22439	5.94597	7.67864	5.68152	6.79758	5.62299	5.65607
GRMZM5G815358	1.01534	1.58573	1.55837	0.628451	0.767529	1.30127	0.780995	0.863613	0.644296	0.915541	1.5637	1.05189
GRMZM2G410623	20.2715	20.2797	25.8929	23.4219	21.3338	33.5727	22.3052	22.9233	27.2361	19.0257	24.419	25.7972
GRMZM2G109480	23.6883	28.1555	33.9588	33.7551	32.8642	40.7947	30.9794	38.2242	38.5211	31.0532	45.1103	44.2657
GRMZM2G109589	9.39409	13.4787	13.974	10.7683	13.4317	17.9575	13.506	15.132	14.0964	14.5483	15.0526	13.0021
GRMZM2G410704	0.36199	0.405242	0.393874	0.253797	0.924523	0.173502	0.374877	0.488129	0.370958	0.301	0.268514	0.258662
GRMZM2G113351	27.5377	29.477	31.0133	36.0151	27.9625	23.9433	29.9798	30.6207	33.5229	29.4227	32.7271	24.9178
GRMZM2G113401	17.6316	11.5934	11.0456	11.2275	16.3623	9.933	14.162	13.4235	16.166	15.6395	8.81357	9.46702
AC209626.2_FG013	3.44332	1.65621	2.96262	2.13915	3.87253	2.36397	2.48877	2.60961	3.02624	3.1605	2.43242	2.15552
GRMZM2G358311	8.29046	4.59862	4.74361	5.54729	5.82624	3.7303	4.22778	6.13916	6.69677	8.40291	3.4117	3.91442
GRMZM2G059102	0.529742	1.44478	2.03787	0.41091	0.418652	0.216878	0.239505	1.25787	0.273338	1.98158	4.89643	2.58662
GRMZM2G023575	22.5229	18.8702	16.7482	12.6657	20.6884	15.073	15.2242	17.7416	15.9512	20.932	14.3734	14.6058
GRMZM2G023983	2.99304	3.73527	2.92837	4.13327	3.75042	2.79772	3.49886	3.81116	3.33862	3.58691	4.20145	3.32812
GRMZM2G024099	434.821	282.26	367.056	242.304	300.086	252.706	366.682	375.747	440.327	481.851	260	349.676
GRMZM2G025078	72.4952	80.3965	73.5345	62.4463	86.3644	85.8402	71.0393	89.7969	85.9452	81.6713	61.5844	67.3383
AC177850.2_FG005	0.918219	0.4581	0.753498	0.592194	0.662866	0.58557	0.874714	0.563226	0.800489	0.501666	0.489643	0.87945
GRMZM5G821686	24.7478	19.5397	17.0565	25.0534	17.4613	17.1333	26.7204	17.8167	22.9799	26.6385	17.8167	22.6243
GRMZM2G385605	11.0363	7.77008	9.1961	7.95232	11.0071	9.30405	10.5382	11.6024	9.17633	10.1838	11.5935	9.3808
GRMZM2G053627	2.13663	2.32574	2.60299	1.0031	1.37806	1.25789	2.60332	3.94258	5.87676	2.74662	3.30114	3.13843
GRMZM2G398848	17.4991	15.8044	19.8478	24.147	14.5307	20.1479	16.4321	12.6726	17.7474	14.0341	24.1504	25.8834
GRMZM2G009326	44.2334	70.8997	60.6052	62.2408	40.522	72.3287	49.817	43.65	45.0421	37.5497	61.2053	59.1128
GRMZM2G031177	0.653348	1.03953	1.3015	1.0877	1.02919	0.433755	0.499836	0.469355	0.33191	0.689791	0.758157	0.896694
GRMZM2G006631	2.17194	1.42716	1.21587	0.555937	1.44784	0.845823	0.864301	0.882387	1.48383	1.84362	0.584412	0.931183
GRMZM2G006676	116.746	123.793	132.273	214.882	100.773	87.7921	172.579	121.206	109.823	160.006	209.867	187.926
GRMZM2G132367	23.7236	20.7378	18.5634	16.7627	14.8098	20.3865	21.9407	17.5539	24.7371	29.1343	20.8809	31.505
GRMZM2G075712	1.62454	1.32144	0.924747	1.26899	1.84905	1.34464	2.33257	1.93374	2.49909	2.60867	1.51631	1.72441
GRMZM2G154007	0.0529742	0.0176192	1.13025	0.30214	0.104663	0.108439	0.208265	0.694645	0.136669	0.125417	0.0631797	0.0862206
GRMZM2G420357	8.74074	9.10914	9.8126	16.5331	9.43711	10.0848	11.8191	9.70626	7.43869	8.8795	9.25583	7.7771
GRMZM2G097283	1.4303	1.07477	1.38712	1.05145	1.77927	2.32059	1.35372	2.12148	1.81574	2.04429	1.64267	1.98307
GRMZM2G164527	50.0694	40.2952	38.8051	70.6403	43.0514	37.4548	53.722	45.4148	50.6846	51.5211	44.7786	46.6109
GRMZM2G113821	5.73887	6.25482	4.86349	5.10012	7.27408	4.01224	5.48779	5.27555	5.46675	5.55596	5.81253	3.10394
GRMZM2G113775	11.2658	10.642	10.0181	8.07318	11.0768	7.82928	9.34069	12.7101	11.0506	9.85774	9.11367	8.76001
GRMZM2G447551	2.95773	4.98624	4.46961	2.71926	2.89568	3.44836	3.28018	4.31806	4.31483	2.83442	4.70689	3.673
GRMZM2G015571	47.6061	60.2225	56.4781	50.4332	60.3731	75.6903	64.6872	66.1227	48.7517	57.8798	63.2903	63.5101
GRMZM2G006781	8.53767	7.62912	7.6206	7.09424	6.4891	5.92076	6.65407	7.39703	8.72728	8.47816	7.66054	7.22529
AC166636.1_FG007	2.65754	1.14525	0.616498	0.870163	1.97115	0.97595	1.40579	1.12645	1.67907	1.53008	0.347488	0.551812
AC166636.1_FG008	0.353161	0.105715	0.308249	0.157113	0.645422	0.281941	0.426944	0.375484	0.780965	0.689791	0.300104	0.327638
AC166636.1_FG009	0.512084	0.422861	0.359624	0.845991	0.45354	0.650633	0.95802	0.450581	0.624772	0.602	1.02667	1.06914
GRMZM2G003466	0.45911	0.863342	0.582248	0.773478	0.680309	0.672321	0.791408	0.131419	0.195241	0.476583	0.363283	0.5863
GRMZM2G003520	3.60224	4.77481	5.58273	4.30247	4.48306	4.38093	4.00911	5.25677	4.41245	4.10112	8.00803	5.17324
GRMZM2G432566	30.5838	42.4447	38.4455	48.2336	26.7239	43.6792	36.5089	34.1502	30.9848	30.401	43.8941	46.3177
GRMZM2G002002	39.0243	66.6535	51.1522	63.2318	39.4231	58.2533	52.4932	37.3606	33.3277	38.9544	69.8452	57.2332
GRMZM2G134367	16.7134	26.3936	20.2588	30.3228	15.5076	24.3554	21.6283	17.0282	14.5455	16.0282	32.0795	23.0381
GRMZM2G155086	28.0233	32.8775	35.0719	46.7954	34.5562	41.7706	44.5479	40.6273	44.3783	42.3156	40.9089	57.1815
GRMZM5G808775	30.4337	26.605	24.3346	17.9954	30.5441	18.3045	20.9827	24.8383	20.7737	28.457	19.949	19.1237
GRMZM2G029055	12.2635	13.5668	12.741	15.4816	10.5186	14.1404	13.9121	16.5776	13.6669	13.6955	17.3902	12.0536
GRMZM2G111191	251.371	321.956	302.41	386.654	257.366	364.224	335.588	260.492	227.397	234.88	304.274	348.09
GRMZM2G111214	26.2575	28.3317	28.4445	37.7191	29.3754	28.0206	31.1461	32.1414	31.3167	24.7071	38.7766	24.4177
GRMZM2G411084	73.9696	70.9174	60.6223	68.344	72.9675	66.5164	59.8034	58.3314	69.2911	67.2484	42.9306	63.6998
GRMZM2G064841	14.5414	20.914	21.7144	24.9205	17.0775	19.3238	19.504	17.2159	15.6583	18.6996	27.42	21.2792
GRMZM2G464510	1.44796	2.02621	2.84274	2.07872	2.32003	2.94954	2.20761	2.34677	2.38194	1.98158	2.70093	3.27638
GRMZM2G464515	2.27789	2.34336	2.60299	1.93369	2.77357	2.06034	2.09307	2.21535	3.53387	3.01	1.70585	2.17276
GRMZM2G581425	0.423793	0.246669	0.565123	0.145027	0.139551	0.260253	0.312398	0.337935	0.546675	0.188125	0.252719	0.155197
GRMZM5G896834	19.83	20.315	18.0668	15.6267	19.2405	17.9792	16.5154	18.0608	16.2441	18.0349	16.2056	19.6928
GRMZM2G004259	46.5996	55.6239	58.3618	85.5781	54.0235	66.3863	64.4373	62.5744	59.8024	61.2033	76.1631	66.0967
GRMZM2G004397	12.5725	18.553	16.3543	19.2282	12.42	18.5864	15.547	14.3998	13.1788	12.8677	18.6538	16.3129
GRMZM2G004422	15.5303	16.6325	15.344	12.9437	10.1523	13.9452	12.1106	10.4009	10.6406	8.84187	8.07121	11.6915
GRMZM2G086604	5.20913	4.0348	5.89098	5.1968	5.96579	7.04852	5.17539	5.91387	6.13057	5.06683	8.16598	7.12182
GRMZM2G162535	16.5986	12.3335	9.91535	9.92227	11.5304	11.2993	11.5587	9.42464	13.374	12.7674	9.87183	12.7262
GRMZM2G114234	7.56648	10.0958	8.40835	9.66847	9.08824	8.78355	8.49722	10.1381	11.8707	8.10191	9.80865	7.60466
GRMZM2G114232	0.927048	1.3743	1.0275	1.01519	0.941967	0.607258	2.62414	1.68968	1.95241	1.06604	0.679182	0.827718
GRMZM2G114190	19.9095	27.6269	22.8961	16.8231	26.4623	28.2158	21.4617	23.2424	17.1812	18.6871	21.3547	21.0378
GRMZM2G114055	277.187	231.094	241.53	123.213	206.099	236.05	157.49	173.511	185.206	178.944	99.2395	159.077
GRMZM2G110847	0.432622	0.281908	0.513749	0.41091	0.244214	0.216878	0.385291	0.22529	0.566199	0.288458	0.379078	0.362127
GRMZM2G411216	0.591545	0.722388	0.684998	0.326311	0.436096	0.412068	0.520663	0.525677	0.390482	0.501666	0.631797	0.482835
GRMZM2G388915	15.2831	13.9544	21.8514	22.8539	14.7051	20.3431	14.5577	15.8454	20.5003	17.4078	20.486	21.6069
GRMZM5G895573	3.0107	2.57241	2.39749	2.22375	3.73298	1.56152	2.86365	3.17284	2.22575	3.4615	2.73252	1.70717
GRMZM5G880508	30.2836	32.7013	31.1503	43.2302	27.9101	29.9725	29.6049	28.6306	30.77	30.9403	31.4793	37.0576
GRMZM5G872264	0.238384	0.616673	0.753498	0.894334	0.279101	0.303629	0.374877	0.112645	0.527151	0.438958	0.394873	0.379371
GRMZM2G007130	75.6118	69.3669	76.8054	83.4631	58.6985	76.1458	93.2299	89.8157	94.9653	66.4081	82.0389	113.777
GRMZM2G006977	10.8067	12.2454	11.2511	6.13948	8.72192	9.00042	13.6726	11.0392	7.57536	8.54087	9.11367	8.32891
GRMZM2G077127	37.4263	21.3193	18.4264	16.9198	38.045	17.3502	20.5349	22.8294	25.0104	28.6577	14.7683	16.2785
GRMZM2G457178	10.3565	15.9806	13.0663	26.0928	11.2687	13.7284	15.8906	13.6864	12.2416	12.4288	35.5544	16.0025
GRMZM2G457201	16.1218	18.1302	15.481	19.3974	17.1647	13.5332	16.932	17.5163	15.1312	15.3259	22.8553	17.2096
GRMZM2G119104	17.3755	23.4688	16.3201	16.9803	16.9728	22.3167	18.0566	18.1922	13.2374	17.2448	16.1266	15.4335
GRMZM2G055025	25.2157	23.5921	24.1119	21.1498	25.5203	26.329	23.5027	22.285	21.6913	24.7572	17.564	20.3826
GRMZM2G055172	11.7426	11.0825	10.5832	10.6716	12.8561	8.02447	9.84053	11.7339	11.6364	9.75741	12.2411	7.9323
GRMZM2G055217	7.57531	7.22388	8.81935	8.36323	10.1872	9.52093	8.88251	8.95529	9.4692	6.82266	12.6359	9.32907
GRMZM2G007486	22.514	55.4301	38.5825	63.0384	22.2758	50.9446	42.9026	23.9559	22.3551	25.7606	59.8786	49.2147
GRMZM2G007347	5.44751	3.22432	3.83599	3.03348	2.2677	2.75435	2.21802	2.36555	2.98719	2.11954	1.76903	2.22449
GRMZM2G007188	41.6642	47.8186	40.706	42.3117	33.0386	41.1851	38.9248	40.1017	36.1391	34.9034	50.2121	47.5593
GRMZM2G015067	21.1632	23.0107	18.8203	29.4284	22.363	20.4299	26.356	23.0547	20.6175	24.9704	24.5769	20.8654
GRMZM2G015219	8.97029	8.03436	7.36373	8.27863	9.59411	7.91604	6.73738	6.77748	9.68396	9.40625	8.29234	7.39773
GRMZM2G312226	0.838758	0.370004	0.342499	0.374653	0.296545	0.281941	0.562316	0.0938709	0.488103	0.514208	0.315899	0.396615
GRMZM5G863656	663.74	693.211	631.876	1291.39	704.905	730.748	954.386	744.753	758.668	840.354	789.083	791.471
GRMZM2G013457	9.01444	6.64245	17.0736	8.82248	22.2234	16.6345	8.8721	18.3612	25.5961	12.3285	16.8848	16.1233
GRMZM2G140674	6.24212	5.30339	5.78823	3.66193	6.00068	5.16169	8.2473	12.3722	10.6211	18.8501	9.87183	12.4675
GRMZM2G440363	2.97538	3.77051	3.61336	3.05765	4.20396	2.79772	3.79043	2.77858	2.831	2.709	3.53806	2.75906
GRMZM2G127635	45.9551	58.4606	40.9286	48.4874	49.8021	50.4457	19.6186	17.3849	20.637	15.2381	18.5432	20.3481
GRMZM2G035217	9.44706	8.40437	14.2651	15.397	9.89065	14.3139	12.8083	9.95032	12.9445	9.80758	13.7258	15.6059
GRMZM2G005844	15.9629	20.2973	19.8307	22.4429	16.4146	21.4926	16.1301	17.7041	13.6864	17.3702	20.4228	18.6237
GRMZM2G005624	32.4202	31.1332	41.6136	19.4095	27.2822	32.1846	102.529	97.9074	103.029	100.509	99.8713	104.465
GRMZM2G005435	0.105948	0.387623	0.428124	0.435081	0.261657	0.412068	0.239505	0.300387	0.644296	0.125417	0.442258	0.431103
GRMZM2G304809	0.2737	0.246669	0.410999	0.41091	0.156994	0.19519	0.333224	0.337935	0.546675	0.326083	0.347488	0.241418
GRMZM2G121706	21.4281	13.4611	13.837	12.1702	24.6307	13.403	19.3687	22.4164	25.9476	22.1862	10.3299	15.9163
GRMZM2G171073	30.7957	20.174	21.0637	24.3525	37.3472	23.8782	31.0315	33.0801	37.6425	47.3949	19.8226	29.7978
AC205725.3_FG010	4.82065	2.50193	2.82562	2.46546	5.54714	2.34228	3.78001	4.20542	5.09579	4.6655	2.95365	2.20725
GRMZM2G153769	88.1932	110.86	103.092	146.864	97.7552	108.677	113.036	99.0526	93.8915	105.388	122.111	102.809
GRMZM2G301885	5.91545	3.38289	3.51061	5.00344	6.89031	3.92549	9.33028	10.7576	12.1635	11.4505	8.92413	7.94954
GRMZM2G002492	4.97957	7.77008	6.40473	7.52932	7.77995	6.61477	6.23754	6.38322	7.80965	6.96062	7.13931	6.06993
GRMZM2G047513	10.3476	11.2763	8.15148	12.0735	13.362	9.43418	12.4543	11.2645	9.82063	12.1027	12.0989	10.6569
GRMZM2G013430	0.326674	0.4581	0.702123	0.749307	0.680309	0.672321	0.864301	0.732193	1.09335	0.777583	1.01088	0.827718
GRMZM2G440543	65.9882	38.1104	42.9323	32.1839	69.0078	45.5009	46.995	62.0862	65.8548	77.0685	25.2403	43.0413
GRMZM2G139852	108.871	93.3466	97.3553	77.372	79.7532	104.47	94.7815	82.5313	99.0849	85.0325	66.0544	94.722
GRMZM2G103873	107.82	68.715	73.1749	27.6639	57.774	50.0337	48.9631	43.2557	53.867	48.2227	38.745	44.5761
GRMZM2G159632	3.93775	5.12719	4.52099	2.69509	2.1107	4.31587	2.18678	1.12645	1.97194	4.57771	14.4208	7.36324
GRMZM2G042171	1.04183	1.42716	1.507	0.447167	0.575646	0.498819	0.41653	0.35671	0.976206	0.263375	0.221129	0.758741
GRMZM2G331652	1.66869	2.23764	1.3015	2.40503	2.37236	2.34228	3.79043	2.15903	2.2648	2.58358	2.70093	1.89685
GRMZM2G032423	42.5206	53.0515	42.5898	79.9341	40.2429	45.913	52.9723	44.2695	43.2459	39.5062	66.0702	49.4044
GRMZM2G023364	10.1181	11.6815	11.6278	8.62911	11.6874	9.97637	8.78879	10.4384	10.0354	8.30258	12.6833	9.50151
GRMZM2G376074	118.539	132.937	145.665	115.139	141.208	167.386	128.041	131.401	134.541	129.718	129.408	160.508
GRMZM2G155242	252.643	370.585	320.219	308.255	229.02	466.309	314.231	237.268	295.361	211.967	254.551	363.299
GRMZM2G070716	51.9324	34.4456	40.4491	40.8372	43.7317	37.6283	35.8529	38.1679	46.8969	45.7645	33.2957	41.2307
GRMZM2G070442	355.545	237.948	241.445	173.501	296.58	243.944	251.064	331.383	385.25	324.942	137.1	209.154
GRMZM2G069765	95.4506	112.217	106.962	130.549	99.7613	141.448	125.428	113.49	87.7609	114.857	135.442	127.606
GRMZM2G107774	2.16311	1.30382	1.3015	1.71615	1.74438	1.82177	0.978846	0.826064	0.605248	0.990791	1.12144	1.06914
GRMZM2G107805	6.16266	4.44004	5.06899	5.26932	4.27374	5.46532	4.48812	4.84374	5.75961	5.34275	4.83325	5.93198
GRMZM2G107815	9.87086	6.4134	6.74723	4.5321	6.82054	6.41958	5.63357	7.24684	7.39964	7.76329	3.68022	4.63867
GRMZM2G107854	8.16685	8.96818	8.1686	9.20922	10.5361	7.65578	9.36152	10.8515	8.88347	10.3343	11.9726	7.05285
GRMZM2G107872	26.0633	23.4688	24.6257	14.2852	22.6595	21.8613	16.8487	22.8482	23.468	22.2113	14.1681	16.9682
GRMZM5G890241	10.2593	9.0739	9.69272	12.4482	8.68703	6.72321	13.7039	10.7388	10.133	11.8017	11.7198	7.65639
GRMZM2G160224	0.344332	0.22905	0.342499	0.555937	0.156994	0.58557	0.239505	0.600774	0.0976206	0.602	0.394873	0.569056
GRMZM2G091563	13.3583	11.0296	10.8743	20.3521	12.3851	9.00042	18.369	14.4937	13.335	16.3418	15.2579	11.088
GRMZM2G091543	18.1701	23.8036	17.2962	25.4523	27.7008	26.1771	26.7204	32.3855	24.0732	33.9252	24.0241	22.5381
GRMZM2G091511	16.4308	13.9016	16.2516	20.8235	19.7813	17.3068	17.4214	20.9332	18.1379	23.3777	19.9648	17.3303
GRMZM2G015804	0.229555	0.22905	0.273999	0.229626	0.0872192	0.0433755	0.124959	0.150194	0.292862	0.363708	0.142154	0.172441
GRMZM2G130987	295.013	381.333	351.233	419.781	312.332	412.458	414.437	361.441	351.61	335.013	421.962	420.601
GRMZM2G103079	31.9169	36.137	36.3734	28.3045	26.5495	34.3968	34.9886	27.7295	23.7413	26.5758	34.5909	32.5741
GRMZM2G395121	22.0814	25.6183	33.5992	41.9491	19.0312	43.7442	27.8555	29.2126	35.3777	25.1209	31.8268	41.3859
GRMZM2G094444	28.2441	26.4817	24.9682	30.7337	29.7243	27.435	29.9485	27.8421	23.0385	30.1125	38.7134	26.6939
GRMZM2G069458	0.18541	0.22905	0.445249	0.350482	0.22677	0.281941	0.208265	0.22529	0.273338	0.22575	0.742362	0.620788
GRMZM2G009638	121.32	184.561	152.515	145.075	156.785	192.327	138.746	166.114	140.964	132.967	160.129	148.524
GRMZM2G079823	52.0206	77.7889	58.5502	59.8116	52.8374	69.3792	55.8463	52.4551	45.4521	48.0722	69.8768	57.2332
GRMZM2G098714	57.8743	82.5989	69.7842	104.818	99.8659	109.285	99.6653	96.8373	86.9409	110.956	94.5011	95.6531
GRMZM2G098667	25.048	32.0846	24.5914	23.9295	25.7296	29.5604	25.7936	25.0823	21.6132	20.7439	23.108	23.2278
GRMZM2G472693	26.0368	48.0829	44.5762	41.8403	29.5324	50.3807	39.0081	35.9713	27.7047	28.6075	54.2714	49.3527
GRMZM2G173067	4.0437	3.13622	3.78461	2.63466	4.43073	3.25317	3.00943	3.45445	3.61196	3.68725	4.23304	3.20741
GRMZM2G088309	4.5911	2.67812	3.47636	6.48996	6.31467	8.11123	4.62349	5.38819	6.36486	17.8593	7.86587	7.98403
GRMZM2G099628	30.6632	18.8349	22.8447	28.8362	26.5146	18.7382	22.8988	26.9973	32.0391	35.3048	25.0666	23.5555
GRMZM2G128744	5.95077	8.0696	8.15148	8.00066	8.33815	10.4969	8.26813	9.1618	6.1501	7.47483	13.4889	8.10474
GRMZM2G128665	9.17336	6.66007	5.92523	7.44472	7.74506	6.76658	8.32019	6.75871	9.91825	10.096	6.239	6.86316
GRMZM2G163043	0.176581	0.193811	0.530873	0.435081	0.261657	0.477131	0.281158	0.506903	0.507627	0.777583	0.537028	0.413859
GRMZM2G163129	20.4304	25.0545	21.5603	28.7758	24.2469	21.1022	20.5349	23.5992	25.7328	20.4931	33.6432	18.9685
GRMZM2G163154	0.626861	0.563815	0.667873	0.41091	0.523315	0.412068	0.562316	0.713419	0.898109	1.04096	0.600207	0.5863
AC208897.3_FG003	4.37037	4.05242	5.13749	6.71959	4.25629	6.0292	6.11258	5.85755	6.36486	8.07683	5.19653	8.01852
AC208897.3_FG004	1.65986	1.8324	1.3015	1.64364	1.72694	1.47477	2.24926	2.12148	2.94814	2.27004	1.29518	1.31055
GRMZM5G879116	4.6529	2.85431	2.60299	2.57423	4.27374	1.7784	2.39505	3.43568	3.47529	4.55262	1.53211	2.19
GRMZM5G891739	13.9675	16.2449	16.303	17.2824	12.0537	16.5044	11.6629	12.2595	12.0073	9.56929	15.7949	13.3642
GRMZM2G134251	2.16311	1.4624	1.62687	0.978933	1.60483	1.21452	1.80149	3.75484	2.55766	2.5585	1.81642	2.29347
GRMZM2G157580	9.68545	9.74343	9.52147	9.54762	9.29756	7.82928	8.33061	9.03038	9.82063	8.62866	11.2934	8.62206
GRMZM2G407287	30.6279	46.3033	38.2914	58.7722	32.3583	51.3349	43.6003	35.8962	35.6901	34.6777	58.8677	45.5935
GRMZM2G164965	17.6581	14.254	13.6828	27.9298	18.3684	13.056	18.3898	15.6764	22.7261	19.5023	19.8858	17.1062
GRMZM2G164974	6.52465	5.16243	3.64761	3.98825	5.14593	3.60017	2.81158	3.09774	2.96767	1.79346	1.08985	1.84512
GRMZM2G111324	203.235	115.899	137.924	117.146	213.669	129.172	127.885	166.227	173.316	194.772	77.5689	107.396
GRMZM2G411653	2.81646	2.73098	3.30512	2.56215	3.55854	3.16641	3.48844	3.67974	2.1867	3.13542	3.45909	3.05221
GRMZM2G040121	14.7975	13.6901	12.1416	24.147	13.676	12.709	13.7455	12.8603	13.1202	13.5074	16.9006	9.32907
GRMZM2G040561	31.6521	19.6983	21.6802	33.2837	26.2181	20.1696	25.6374	29.1939	39.2044	33.3859	19.1435	20.1411
GRMZM2G050514	4.67056	1.90288	2.34612	0.193369	0.627978	0.238565	1.52034	1.95252	1.52288	0.438958	0.616002	1.00016
GRMZM2G128613	16.0159	20.7907	15.2241	17.7416	18.0195	16.2658	15.7969	19.0558	17.2788	13.0433	24.0241	15.5025
GRMZM2G024435	0.759297	0.68715	0.633623	1.45027	0.575646	0.932574	0.843474	0.544451	0.722392	1.12875	0.663387	0.931183
GRMZM2G140991	0.565058	0.140954	0.222624	0.30214	0.261657	0.281941	0.208265	0.206516	0.702868	0.200667	0.173744	0.258662
GRMZM2G140549	0.565058	0.405242	0.958997	0.543852	0.540759	0.477131	0.54149	0.600774	1.07383	0.4515	1.16882	1.0174
GRMZM2G099797	10.0828	11.893	9.29885	10.2848	10.9198	12.5138	12.1106	10.0442	9.82063	8.66629	12.4148	10.1395
GRMZM2G099860	289.424	331.893	283.23	272.808	189.737	276.823	273.723	228.219	272.166	225.963	170.269	268.646
GRMZM2G118485	1.66869	2.00859	1.55837	2.75551	3.31433	1.88684	2.89489	2.77858	2.42099	3.58691	2.57457	2.31071
GRMZM2G118529	1.42147	2.32574	1.01037	0.217541	0.470983	0.607258	0.728928	0.300387	0.683344	0.0877916	0.931901	0.0862206
GRMZM2G025123	33.6121	44.3652	48.7719	62.7363	31.8001	50.2289	41.8509	37.7361	46.8774	32.2446	63.7483	50.2321
GRMZM2G344388	0.8211	0.440481	0.291124	0.338397	0.418652	0.39038	0.197852	0.394258	0.624772	0.840291	0.379078	0.689765
GRMZM2G040828	1.65986	1.81478	2.70574	2.81594	1.29084	3.49173	2.45753	1.10768	1.77669	1.53008	3.28535	3.34536
GRMZM2G103579	13.2259	17.2316	13.3061	7.51724	18.6649	12.6657	10.1113	13.1419	12.9054	11.9271	13.8995	12.7089
GRMZM2G433579	9.65013	7.36483	9.8126	8.01275	10.9547	7.50397	10.5799	10.307	12.554	12.0149	9.71388	11.5708
GRMZM2G002178	4.64407	3.29479	2.48312	2.53797	1.93627	1.53983	1.52034	1.746	1.97194	2.06937	2.41662	1.37953
GRMZM2G051406	1.07714	0.722388	1.18162	0.71305	1.43039	0.910886	1.0205	1.38929	1.15192	0.978249	1.12144	0.741497
GRMZM2G469304	19.0795	14.9235	13.4773	11.7109	20.043	15.9622	18.7335	19.6003	25.0885	25.4972	11.862	21.262
GRMZM2G153611	7.97261	9.12676	10.0523	11.0946	9.7511	9.78118	10.1842	9.8189	8.62966	8.92966	14.405	8.053
GRMZM2G480698	0.5474	0.193811	0.205499	0.120856	0.191882	0.151814	0.187439	0.319161	0.273338	0.200667	0.142154	0.206929
GRMZM2G161780	65.3083	57.5796	60.1428	58.8447	51.5116	56.4316	58.5538	52.8493	58.0647	61.8806	38.4922	54.181
GRMZM2G476914	36.7023	45.81	39.4559	51.7263	33.3177	38.1271	25.1689	24.613	25.6352	25.8484	32.4428	29.4185
GRMZM2G180458	8.14037	11.4877	12.193	10.6595	11.4432	11.6246	8.23689	10.889	9.41062	6.79758	10.709	10.243
GRMZM2G180452	2.61339	3.15384	2.73999	1.90952	1.88393	2.19046	2.54084	2.4031	2.05003	2.45817	2.57457	2.10378
GRMZM2G012126	7.13386	5.25053	6.37048	7.37221	4.27374	5.87739	6.9144	6.45832	5.62295	6.43387	6.87079	6.94938
GRMZM2G091456	36.2961	40.1718	37.4351	31.8939	29.7243	40.3826	28.8031	28.6494	26.2209	28.5197	27.2463	31.7809
GRMZM2G088843	1.3067	1.05715	1.67825	1.2569	1.18618	1.47477	0.95802	1.29542	1.2105	0.940625	2.55878	1.22433
GRMZM2G135877	80.7062	49.7743	54.9197	95.452	123.153	90.7633	26.7725	28.7621	44.105	60.1623	34.5277	52.1117
GRMZM2G043584	185.727	174.959	179.487	121.944	130.34	162.528	123.793	110.449	158.829	121.579	117.514	157.353
GRMZM2G043470	12.0869	8.17532	9.45297	12.1823	10.9024	9.95469	13.7559	12.5224	13.9402	13.5952	8.92413	12.5192
GRMZM2G133573	7.69009	7.31198	7.8946	9.66847	7.04731	6.65814	8.93458	8.56103	9.58634	8.60358	8.89254	7.74261
GRMZM2G012758	0.63569	0.581434	0.821998	0.265883	0.156994	0.368692	0.51025	0.281613	0.546675	0.501666	0.347488	0.482835
GRMZM2G311165	0.229555	0.634292	1.06175	0.51968	0.540759	0.672321	0.135372	0.506903	0.761441	0.188125	1.16882	0.862206
GRMZM2G012501	31.5285	40.9295	34.678	32.752	35.8122	28.7797	28.4803	31.6908	27.0995	29.1719	42.6305	29.8323
GRMZM2G072292	4.37037	2.88955	2.17487	5.77691	6.05301	6.65814	4.29026	3.75484	3.76815	6.79758	3.55386	7.4667
GRMZM2G072041	20.1302	15.9102	23.1016	22.2617	23.1829	23.1408	18.6397	20.8206	32.7615	17.6085	18.3853	18.5892
GRMZM2G072088	10.1357	9.26771	9.89822	6.82836	9.34989	9.86793	8.14317	9.312	8.39537	8.56595	6.5391	9.55324
GRMZM2G149038	0.72398	0.704769	0.719248	0.580108	0.872192	0.347004	0.718515	0.995032	0.722392	0.965708	0.552823	0.482835
GRMZM2G118497	12.8639	22.905	18.6148	25.3797	14.9319	22.9673	16.1614	11.1706	8.57109	14.0592	19.333	15.9853
GRMZM2G116292	1188.46	1047.62	1084.45	1034.36	1434.07	1349.89	1145.33	1319.56	1481.61	1747.15	1048.25	1281.19
GRMZM2G096877	28.3235	35.397	27.7595	29.936	29.9859	34.9173	29.9694	31.2778	29.5009	33.8374	30.2157	26.8663
GRMZM2G079889	2.7988	2.99527	3.27087	3.49274	2.68635	1.69165	2.89489	2.4031	2.73338	2.75917	5.24392	2.72457
GRMZM2G167138	4.9266	6.00815	5.51423	5.08803	4.16908	4.72793	3.66547	5.14413	3.02624	4.515	5.82833	4.22481
GRMZM2G147603	6.53348	9.65533	9.9496	13.3546	12.5247	10.1499	9.91342	11.4523	10.6992	10.9238	13.8995	10.3637
GRMZM2G061096	58.4305	66.5478	54.269	58.6151	51.1104	62.0053	57.9081	49.0382	45.9012	56.5378	53.4974	55.2329
GRMZM2G060952	35.3691	25.9884	38.8908	17.6571	35.0098	29.3869	21.2431	28.8184	46.6431	25.6226	22.6499	31.4878
GRMZM2G465595	0.370819	0.0880961	0.273999	0.0362568	0.122107	0	0.749755	1.01381	1.40574	0.7525	0.331694	0.534568
GRMZM2G100714	15.5391	23.7683	20.3958	19.1677	15.211	24.4855	20.5974	15.545	14.4283	16.9689	21.4179	22.3139
GRMZM2G100629	6.74538	4.93338	4.88061	7.66227	9.40222	7.28709	4.86299	5.85755	6.52105	5.117	4.77007	5.25946
GRMZM2G152360	0.812271	0.599054	1.40425	1.07562	1.25596	1.19283	0.853887	1.44561	1.03478	0.852833	2.22708	1.36229
GRMZM2G152447	5.36805	4.35195	4.36686	3.29937	5.75646	5.07494	3.49886	6.02651	4.02197	7.34941	6.36536	6.20788
GRMZM2G152477	8.89966	6.16673	8.18573	5.06386	8.49515	8.78355	6.81027	5.05026	5.4277	7.70058	3.66442	8.24269
GRMZM2G152549	132.665	181.689	163.783	232.66	133.794	212.28	175.036	150.851	155.392	143.64	177.93	190.806
GRMZM2G152663	74.0049	102.931	80.1961	100.903	64.3852	86.8812	97.3848	74.5335	63.141	69.0042	78.8325	91.0662
GRMZM2G157197	1.22724	0.740007	1.0275	0.954762	1.08152	1.04101	0.645622	0.657097	0.683344	0.363708	0.157949	0.448347
GRMZM2G157177	24.9773	33.8641	30.7222	34.3835	25.5203	32.2063	29.5737	26.7908	25.3033	23.641	39.3452	27.4009
GRMZM2G157157	17.2872	23.6626	12.878	12.1823	19.2405	13.0994	15.0472	13.1419	12.7688	15.0751	18.1642	15.7611
GRMZM2G055052	1.0948	1.26858	1.07887	3.78279	1.50017	0.932574	2.27009	1.89619	1.93289	1.42975	1.73744	1.82788
GRMZM2G099528	40.4634	37.6347	36.1679	51.3517	36.9984	30.7533	36.3527	33.9062	45.0031	30.2003	51.144	41.9549
GRMZM5G884325	385.44	386.83	468.881	780.826	291.12	536.165	511.52	315.068	427.851	400.806	521.485	640.033
GRMZM2G104255	22.3551	25.0193	24.1633	19.2765	20.7582	24.9192	22.6801	23.0923	20.3246	23.3651	22.8553	22.607
GRMZM5G868062	198.353	250.017	197.468	185.236	238.998	252.793	207.338	220.803	215.214	226.728	211.099	233.175
GRMZM5G849530	14.6297	22.0769	18.6319	18.0559	17.5136	21.4492	16.4217	14.1933	13.7645	13.6955	21.6548	20.9344
GRMZM5G818431	2.96655	1.53287	1.84949	0.882248	3.105	1.51814	0.947607	0.826064	0.917633	0.67725	0.900311	0.758741
AC155390.2_FG002	0.335503	0.352384	0.137	0.543852	0.488427	0.281941	0.54149	0.657097	0.429531	0.52675	0.426463	0.413859
GRMZM2G147942	118.724	126.295	144.946	119.998	89.1729	124.509	91.1889	81.0482	111.073	80.1537	75.3734	109.535
GRMZM2G077942	29.6832	22.6759	34.9349	22.5396	24.6132	28.3025	24.1692	13.0293	24.0928	8.39037	18.3379	22.7967
GRMZM2G165926	50.0871	46.92	46.5627	41.2965	63.5828	48.3637	46.7347	59.1199	53.9647	55.1206	52.2338	48.9043
GRMZM2G108138	19.2649	28.8603	29.1295	36.0755	18.0718	33.5944	30.0214	31.0525	23.9756	19.0006	45.8053	40.8341
GRMZM2G108032	40.6312	39.3437	34.3698	25.9357	40.208	38.1922	25.0543	25.9272	30.0476	39.6693	28.2255	33.9364
GRMZM2G159110	68.2572	46.1624	45.3811	46.6987	50.0115	41.2501	67.0406	56.5103	55.3704	72.8921	35.8861	46.3694
GRMZM2G149481	240.114	252.202	214.045	147.843	271.374	194.496	270.484	308.122	291.046	318.696	182.116	235.503
AC177947.2_FG003	0.123606	0.281908	0.479499	0.193369	0.36632	0.281941	0.145786	0.0563226	0.0195241	0.1505	0.0789746	0.241418
GRMZM2G448368	1.67752	1.25096	1.25012	0.664708	1.11641	0.607258	0.593556	0.788516	1.0543	0.702333	0.505438	0.741497
GRMZM2G149636	13.0846	14.0954	14.0767	10.1156	9.01846	9.78118	14.7764	15.9956	20.0513	10.3469	14.4997	10.6051
GRMZM2G149647	1.4303	0.510957	0.582248	0.386739	0.645422	0.910886	0.291571	0.638322	0.390482	0.288458	0.300104	0.362127
GRMZM2G172537	14.3825	10.6772	11.4223	8.16986	7.27408	8.63173	9.46565	7.30316	8.47347	7.04841	8.60824	12.3985
GRMZM2G165944	111.272	155.542	138.541	151.022	59.8672	96.5106	98.6865	59.2701	59.939	52.1984	96.0332	92.3423
GRMZM2G110913	0.0706322	0.0704769	0.188374	0.193369	0.505871	0.368692	0.291571	0.281613	0.156193	0.263375	0.110565	0.155197
GRMZM2G110023	7.76955	9.9901	8.7851	14.1522	9.50689	8.50161	11.5275	12.8603	10.2892	10.7482	12.1779	8.38064
GRMZM2G110004	7.178	10.6068	9.5386	11.5176	6.6461	10.2583	9.94466	7.11542	5.89628	6.19558	13.3941	9.08765
GRMZM2G035552	2.66637	2.23764	2.65437	4.16953	2.93056	2.77603	3.67588	3.04142	3.02624	2.72154	2.57457	3.50056
GRMZM2G035461	5.99491	6.29006	6.76436	5.37809	6.66354	5.92076	5.36283	6.77748	5.93533	6.70979	7.4868	5.88025
GRMZM2G019689	2.00419	2.39621	2.48312	2.35669	2.49447	2.21215	2.63455	2.4031	2.22575	1.96904	2.44821	2.3452
GRMZM2G179907	122.538	91.9723	107.853	107.888	96.569	93.4743	143.266	159.036	185.713	175.069	84.3291	120.761
GRMZM2G170532	7.84901	10.0958	8.5796	8.85874	8.35559	9.80287	8.85127	10.9454	8.43442	8.729	10.2193	7.84607
GRMZM2G170382	64.6991	95.2143	71.137	65.7456	84.149	75.5602	66.9364	94.4905	82.3332	71.6129	89.0992	71.4251
GRMZM2G170336	136.197	188.86	152.361	267.14	149.581	194.865	223.062	157.816	141.687	169.789	220.75	206.326
GRMZM2G102347	55.7465	45.6338	47.1964	47.3151	52.628	48.5372	41.955	50.4838	50.0208	56.3622	35.3806	41.2307
GRMZM2G472473	8.882	4.65147	3.28799	3.58942	7.22175	3.68692	4.22778	5.6698	5.66199	7.55008	1.94278	3.56953
GRMZM2G058910	35.5986	51.0429	41.0828	45.5627	32.777	37.6283	36.0195	38.5622	31.0629	28.2062	48.1271	31.9361
GRMZM2G058870	111.14	138.593	98.6568	97.7362	119.56	112.646	101.873	103.183	100.315	90.2247	101.056	111
GRMZM2G355450	24.8714	19.4516	20.4472	18.1526	22.7293	14.5525	19.4311	16.9155	21.1641	20.5558	16.6005	18.9513
GRMZM2G087275	4.80299	6.02577	4.77786	4.93092	4.50051	5.33519	5.73771	6.36445	4.47102	6.14541	5.81253	5.5871
GRMZM2G019260	10.4624	15.2054	15.7207	16.799	11.3908	21.0588	14.3807	16.1646	14.3893	9.83266	25.5562	19.7618
GRMZM2G019567	0	0	0.188374	0.507595	0.209326	0.0650633	0.406117	0.112645	0	0.351166	1.97437	0.413859
GRMZM2G138103	53.6364	34.3575	32.4175	34.6011	42.999	33.7245	37.342	38.581	44.4564	59.7736	26.7724	35.2987
GRMZM2G377647	0.565058	0.0704769	0.308249	0.241712	0.575646	0.325317	0.499836	0.281613	0.605248	0.351166	0.315899	0.29315
GRMZM2G174236	10.4801	11.9106	9.02485	11.578	12.4026	13.4898	12.6729	15.8266	10.9921	15.2507	18.796	12.7089
GRMZM2G136513	62.5448	45.2814	49.748	57.5758	69.6707	49.318	72.1327	72.75	86.7847	69.8821	47.369	54.25
GRMZM2G030223	38.9449	24.1736	33.0683	23.4702	33.3352	25.5265	36.311	35.5208	39.8878	43.2562	19.8858	35.2297
GRMZM2G030422	74.6583	116.78	90.3855	76.6468	86.5737	88.1608	73.9654	76.5048	77.4522	60.1874	98.3234	85.5653
GRMZM2G164562	47.3766	44.7528	48.652	44.9463	52.2966	49.5349	44.3292	52.9057	55.4875	50.1917	51.0334	45.0416
GRMZM5G860152	16.5279	17.813	14.5562	13.0404	14.74	13.4247	14.5577	14.4749	12.515	12.9806	11.4039	11.9674
GRMZM2G127123	20.6864	16.0863	24.0092	12.9195	18.2637	19.1069	6.78945	8.67367	8.86395	5.38037	4.46996	7.17355
GRMZM2G050825	4.9266	7.43531	7.6891	6.00654	5.51225	6.65814	5.23787	6.38322	5.72057	4.48991	8.79778	5.48363
GRMZM2G001696	7.52233	10.4482	7.8261	4.38707	2.25025	4.70625	9.99673	5.18168	7.94632	3.09779	3.50647	1.98307
GRMZM2G341309	0.432622	0.440481	0.479499	0.132942	0.0174438	0.130127	0.291571	0.0563226	0.117145	0	0	0.189685
GRMZM5G872118	25.5247	26.4817	30.3797	30.5765	30.6314	34.0064	25.8457	29.0812	34.8505	30.8023	31.4793	32.988
AC214040.3_FG009	0.229555	0.105715	0.137	0.217541	0.0872192	0.151814	0.177025	0.319161	0.722392	0.388791	0.300104	0.172441
GRMZM2G338702	17.4815	18.7997	15.7378	17.2703	22.6246	20.9287	19.2958	24.3501	17.9817	22.5624	19.6805	19.71
GRMZM2G360429	32.0494	21.9183	19.6081	19.3853	32.1839	22.1215	19.9102	22.8106	27.0604	31.4796	14.9894	20.624
GRMZM2G060138	1.02417	0.986676	1.54125	1.28107	0.767529	1.14945	1.56199	1.18277	1.0543	1.3545	1.02667	1.06914
GRMZM2G060148	5.1385	2.7486	4.88061	6.13948	3.262	3.29654	1.84315	1.93374	2.34289	2.04429	2.90627	2.72457
GRMZM2G063733	9.58833	6.07863	7.46648	3.81905	5.40759	4.85806	7.17474	9.42464	9.43015	7.42466	4.80166	6.06993
GRMZM2G352678	0.220726	0.387623	0.410999	0.616365	0.174438	0.325317	1.45786	0.938709	0.390482	0.777583	0.552823	0.5863
GRMZM2G372398	14.6032	15.8573	15.1385	17.5604	16.4844	16.1357	15.8594	20.201	18.5479	16.5926	17.7851	17.1062
GRMZM5G884432	4.07901	2.34336	3.23662	5.16055	4.23885	2.14709	4.25902	3.86748	4.52959	5.07937	3.55386	2.65559
GRMZM2G150827	0.63569	1.14525	1.35287	1.89744	1.36062	3.62186	6.56035	6.30813	7.18487	12.4288	21.9234	15.4507
GRMZM2G072342	0.132435	0.140954	0.154125	0.253797	0.436096	0.260253	0.270745	0.413032	0.410006	1.22908	0.410668	0.551812
GRMZM2G105362	0.591545	0.317146	0.513749	0.459252	0.662866	0.368692	0.124959	0.0750968	0.136669	0.100333	0.0789746	0.0172441
GRMZM2G703555	53.5569	53.3862	47.3847	66.4345	59.2392	55.1303	65.5411	60.0586	46.8774	66.684	66.7336	54.3535
GRMZM5G883632	391.258	211.149	445.146	229.856	348.563	385.869	47.7865	31.5594	49.5717	50.9066	52.1233	70.7009
GRMZM2G408305	39.3068	41.0352	49.2342	70.5194	40.3476	45.9781	51.8997	39.9515	43.8902	37.1108	67.776	52.4049
GRMZM2G073591	13.2082	22.024	21.5774	24.7271	20.0255	24.8325	20.3579	22.2474	24.7175	21.3334	26.2986	27.9355
GRMZM2G143655	34.8129	48.2767	36.0994	48.7412	29.5324	38.9729	39.3101	35.6897	33.7377	38.528	43.5466	37.6956
GRMZM2G066120	13.2965	18.7116	16.9708	18.0075	16.6937	17.9358	14.5786	18.3424	15.0336	11.8017	16.9638	18.2443
GRMZM2G048703	53.7865	58.1258	57.6083	61.987	65.7632	69.2924	55.7526	66.93	72.4149	60.0746	64.6171	70.0284
GRMZM2G014419	157.545	147.772	163.783	194.82	127.166	146.566	139.736	115.593	157.657	129.091	121.431	140.85
GRMZM2G118208	11.6455	9.30295	13.4088	16.098	13.2922	15.3116	15.3387	13.6301	15.2874	16.5424	15.6686	15.6749
GRMZM2G100620	111.034	64.1516	51.1009	134.851	71.5023	49.0144	98.7281	72.2055	82.0794	130.596	40.8931	49.0595
GRMZM2G151582	8.74074	8.79199	8.49398	17.2099	9.1929	7.33047	11.1214	7.96026	9.00062	7.29925	9.91922	9.17387
GRMZM2G151576	39.0949	28.6312	34.2842	35.9788	32.8642	29.5604	30.8753	33.7372	34.4991	35.5932	29.0311	29.3667
GRMZM2G151564	8.7584	12.3511	9.70985	6.38119	13.2922	11.2126	8.48681	9.36832	7.71203	8.86695	7.7711	8.46686
GRMZM2G151521	2.87826	2.39621	2.96262	3.1906	2.59913	2.23384	2.9053	3.66097	4.35388	3.28591	4.54894	3.55229
GRMZM2G161452	9.25282	9.81391	7.44935	8.29072	9.14057	6.2027	10.1425	9.83767	7.79012	9.04254	8.98731	7.44946
GRMZM2G161337	55.7995	62.6716	50.1932	34.5648	45.5458	51.7253	36.5922	34.6008	35.3191	35.9569	35.2385	45.8004
GRMZM2G093305	0.423793	0.211431	0.291124	0.253797	0.470983	0.368692	0.406117	0.619548	0.605248	0.652166	0.189539	0.672521
GRMZM2G093217	21.6753	27.9617	26.6464	32.1356	33.2131	34.6787	32.8434	30.7897	28.8371	29.4353	32.7903	30.0737
GRMZM2G049190	9.17336	10.5363	10.4976	9.07628	11.8444	11.5379	8.60135	10.0254	12.2026	10.0082	8.82937	9.31183
GRMZM2G049041	5.52697	9.79629	6.23348	7.40847	3.8202	6.48464	5.36283	4.44948	5.27151	3.85029	7.43941	6.2941
GRMZM2G540403	41.1521	47.0433	46.3744	40.8856	44.3073	41.3152	42.9755	50.3148	49.9622	47.7461	53.4184	41.748
GRMZM2G079112	8.62596	10.7653	10.1208	12.5207	10.7977	10.6704	8.5597	10.7388	11.5778	9.40625	13.6152	10.4327
GRMZM2G012319	65.7145	75.8684	83.2615	70.604	72.6187	91.5874	82.6813	80.6727	66.2649	64.138	104.041	75.9431
GRMZM2G012566	9.81788	5.35624	5.05186	4.60461	6.29722	3.16641	4.56101	4.48703	4.54912	5.90712	2.35344	3.37985
GRMZM2G128444	7.14269	6.29006	7.43223	8.18195	7.60551	5.98582	7.83077	6.8338	8.55156	6.1705	10.5194	7.75985
GRMZM2G128206	1.56274	1.26858	2.60299	1.69198	2.51191	1.47477	1.08298	2.60961	4.27578	1.60533	1.92698	2.01756
GRMZM2G426271	2.72817	2.02621	2.80849	1.8491	3.20966	2.36397	1.5724	2.06516	2.42099	1.56771	1.53211	1.03465
GRMZM2G481529	11.1952	16.7559	14.385	9.99478	10.3267	11.8632	11.1005	8.22309	11.4411	9.43133	13.1572	17.5028
AC208204.3_FG006	2.60456	1.3743	1.93512	1.23273	2.86079	2.16878	1.24959	2.81613	4.95913	1.32942	1.42154	2.10378
GRMZM2G046679	0.5474	0.123335	0.205499	0.241712	0.383764	0.281941	0.354051	0.22529	0.195241	0.413875	0.205334	0.379371
GRMZM2G046382	28.9592	33.3708	36.9899	39.4715	25.7471	37.1295	28.8551	20.8393	33.3667	18.4112	29.2206	39.1442
GRMZM2G046274	7.9373	9.02104	9.52147	9.14879	7.22175	10.3234	8.98664	8.61735	9.99635	6.70979	8.48188	9.67395
GRMZM5G886952	35.4486	43.9071	32.1264	34.2627	33.5445	33.1823	34.3638	31.3904	25.0299	30.0749	32.2374	30.4531
GRMZM2G007055	0.176581	0.317146	0.291124	0.181284	0.627978	0.412068	0.156199	0.150194	0.175717	0.213208	0.0315899	0.206929
GRMZM2G306806	56.7795	66.1249	66.8558	56.8869	55.2795	71.3311	50.8479	43.6875	45.7255	43.8707	40.593	57.3022
GRMZM2G160198	1.43913	1.09239	1.507	1.65573	2.72124	1.90852	1.32248	1.42684	2.34289	1.98158	1.15303	1.62095
GRMZM2G160237	146.341	153.463	178.562	204.428	170.199	188.987	157.001	166.809	164.862	159.204	213.974	186.168
GRMZM2G160324	20.1567	31.327	22.2624	20.0863	22.5723	24.3337	20.5141	21.9283	19.1336	17.6336	20.4544	20.3998
GRMZM2G160428	15.4685	17.4254	16.6283	15.3245	13.4143	19.0635	15.9948	14.381	13.4716	13.6453	17.5798	17.5718
GRMZM2G160452	17.6845	22.6055	20.8924	27.4585	15.0017	19.3672	18.6606	22.6417	17.1812	15.5391	23.8188	19.71
GRMZM2G160506	8.21983	6.37816	5.95948	5.60771	6.85543	5.35688	9.68433	12.222	11.6168	9.60691	7.32885	7.65639
GRMZM2G141799	29.6744	31.0274	23.7181	22.5517	27.003	25.2446	23.5444	23.9371	21.1056	25.2213	19.0329	21.124
GRMZM2G061202	0.5474	0.563815	0.530873	0.761392	1.2734	0.607258	0.301985	0.262839	0.585723	1.12875	0.300104	0.517324
GRMZM2G057646	38.2385	53.351	40.7574	57.1407	44.1329	49.7517	53.1701	48.2872	36.803	52.5245	57.7621	49.9907
GRMZM2G001918	49.6545	76.8727	63.9617	97.9658	62.8152	72.7625	67.2905	63.9637	53.5351	55.9233	103.062	68.4074
GRMZM5G804658	0.538571	0.405242	0.376749	0.459252	0.697753	0.542194	0.562316	0.582	0.761441	0.539291	0.552823	0.724253
GRMZM5G828820	14.356	9.58486	11.7477	14.5994	13.3969	10.8873	14.5682	14.2121	17.396	12.2908	11.704	10.9845
GRMZM2G026911	0.618032	0.317146	0.479499	0.277969	0.383764	0.347004	0.468597	0.22529	0.370958	0.363708	0.347488	0.396615
GRMZM2G337425	22.6818	20.1388	22.5878	30.2744	19.8511	20.1913	19.754	20.9895	21.867	21.9354	17.9904	17.2269
GRMZM2G109831	6.10969	5.67339	7.4151	5.69231	5.49481	6.31114	4.34233	6.43955	6.52105	4.54008	7.42362	6.08717
GRMZM2G109885	81.5361	90.739	71.0172	138.38	88.5623	81.4376	113.057	106.055	97.0739	100.095	104.373	90.0488
GRMZM2G078164	21.949	19.7864	22.8447	19.8083	20.8105	18.3912	20.5037	18.6803	26.299	17.9597	18.8591	19.1927
GRMZM2G179432	1.19192	0.89858	1.52412	0.471338	1.41295	0.650633	2.37422	1.68968	1.60098	4.16383	4.26463	3.24189
GRMZM2G049159	6.13618	6.73054	6.25061	5.30557	8.28582	6.57139	7.21639	7.79129	6.54058	8.11445	7.75531	6.15615
GRMZM2G174644	72.9543	69.2259	56.7007	58.2646	67.0366	73.0444	60.5635	57.787	49.7865	65.7559	41.6354	54.5087
GRMZM2G110309	4.67939	2.22002	2.75712	1.69198	4.02952	1.80008	2.06183	3.45445	2.63576	2.92221	1.50052	1.65544
GRMZM2G087600	60.1522	57.6325	66.1023	110.97	54.8085	70.3117	73.9966	59.3077	65.3277	66.1196	87.5197	82.3234
GRMZM2G087459	35.1837	25.5655	25.8073	23.7603	27.003	24.659	30.7608	31.5031	35.5339	32.1066	21.5285	26.487
GRMZM2G112925	3.16079	2.43145	3.47636	0.845991	2.14559	2.23384	3.4572	4.59968	5.75961	2.5585	2.96945	3.79371
GRMZM2G113002	23.0173	12.0515	11.3538	7.54141	15.6297	8.74017	8.30978	13.1232	13.4131	11.8644	4.3594	6.94938
GRMZM2G043030	31.9699	45.9862	37.007	47.1338	32.8467	35.3728	39.5496	41.904	37.9158	34.4269	58.5676	39.3338
GRMZM2G160906	32.0317	30.2698	27.7253	24.5821	28.3986	25.0277	24.7315	28.7433	33.1129	28.0181	17.5956	22.7278
GRMZM5G801409	225.105	236.785	254.46	272.047	278.683	305.147	267.517	279.698	261.74	327.149	225.267	258.972
GRMZM5G891990	31.3784	36.7361	35.089	41.369	28.9393	40.773	41.9134	32.01	31.2776	28.2438	42.1251	42.1791
GRMZM2G428410	17.6227	15.223	20.3958	19.6512	20.3744	23.0107	19.0459	17.1033	15.8536	19.9538	19.9648	19.7273
GRMZM2G096261	31.5373	33.547	25.4819	21.4519	32.2013	24.5939	23.0862	24.9884	27.3923	28.4194	22.1445	28.7459
GRMZM2G096231	26.5577	25.0898	24.3346	24.1228	21.5955	21.1456	24.7211	21.8719	21.5937	27.3408	21.6706	22.1932
GRMZM2G048482	28.9239	36.1723	33.2395	41.2965	28.3113	36.9343	43.1734	29.7946	28.4271	28.2689	36.6284	34.2986
GRMZM2G043857	3.8936	4.38719	5.24023	4.67712	3.61087	3.27485	6.25837	4.86251	4.90055	4.37704	4.09089	7.53568
GRMZM2G043976	23.653	33.1241	38.0174	41.514	22.1711	42.7683	80.5049	48.5876	46.526	46.6299	65.9596	77.064
GRMZM2G044027	9.33228	6.92435	10.686	9.65639	14.1121	11.5813	8.52846	13.6113	14.3697	13.8962	11.0565	11.3811
GRMZM2G044281	1.50976	1.48001	0.941872	0.785563	0.994298	0.694009	0.95802	0.919935	0.820013	0.890458	1.10565	0.517324
GRMZM2G157329	144.982	157.921	160.581	203.002	130.689	178.078	164.894	148.091	183.292	156.495	192.73	214.103
GRMZM2G119886	47.5796	41.1409	41.4081	49.7322	42.7548	44.1346	41.5489	42.6925	44.8078	44.0212	39.4241	45.8694
GRMZM2G077797	22.9466	16.5973	19.4539	32.4377	20.5139	16.9381	30.9378	20.0133	28.8371	29.3977	24.7349	22.7105
GRMZM2G078052	9.34994	9.63771	10.2921	9.52345	11.7397	9.36912	9.39276	10.2132	8.47347	10.5601	8.95572	7.00111
GRMZM2G044237	49.5309	68.4154	62.1464	67.8364	57.4774	64.5211	58.585	62.274	51.8561	51.5337	89.1624	62.9066
GRMZM2G150729	0.971193	0.828103	0.958997	1.12396	2.14559	1.04101	7.8516	6.57097	9.68396	11.4505	4.07509	6.91489
GRMZM2G150697	50.6786	40.6828	50.5015	48.5478	47.988	53.417	49.4213	47.6489	64.0781	61.0653	45.5368	60.4062
GRMZM2G171232	10.5154	8.43961	9.29885	9.91019	10.8675	9.62937	10.9756	12.2783	10.7773	14.1595	10.3457	8.89797
GRMZM2G471904	20.3509	25.1779	19.8478	17.9834	32.9165	20.6684	19.5457	28.1425	28.0562	25.284	24.1504	22.9347
GRMZM2G096424	34.442	52.47	41.3568	42.9039	43.8015	53.3085	38.3729	50.5777	36.2953	44.849	52.9762	42.1964
GRMZM2G026910	3.46098	2.67812	2.19199	0.930591	1.16874	0.628945	2.041	2.60961	2.42099	2.14462	1.29518	1.20709
GRMZM2G026654	5.16498	7.52341	6.33623	5.76483	6.29722	5.29182	7.20598	6.64606	7.96584	5.51833	11.1038	6.1734
GRMZM2G338333	4.07901	3.15384	4.52099	2.47755	2.32003	2.38565	2.13472	2.08393	3.10433	2.79679	2.1797	2.84528
GRMZM2G396674	2.38384	1.39192	1.33575	1.01519	1.79671	1.36633	1.30166	1.25787	1.09335	1.505	0.868721	0.862206
GRMZM2G141704	15.8746	17.2492	30.0714	19.9654	25.7645	32.51	16.5779	18.8681	21.6718	19.0633	26.267	26.8836
GRMZM2G136268	13.2171	10.1487	15.4296	11.7955	13.99	14.726	12.9124	12.5224	14.9359	16.6177	17.0585	13.8125
GRMZM2G352883	11.363	8.42199	11.6621	8.43574	10.2046	9.82456	10.4862	10.3821	11.0897	12.3535	7.58157	11.0362
GRMZM2G041989	8.50236	8.9858	9.72697	6.84045	11.8792	9.97637	7.27887	11.3772	9.91825	8.06429	8.4029	7.38048
GRMZM2G043291	0.980022	1.16287	0.958997	0.422996	0.488427	0.347004	0.41653	0.675871	0.370958	0.551833	0.584412	0.620788
GRMZM2G042032	175.424	158.538	149.501	130.5	137.719	141.361	150.284	141.708	151.429	153.711	115.129	126.02
GRMZM2G338037	3.06367	1.40954	1.66112	1.02728	1.97115	1.12776	1.32248	2.08393	1.81574	1.88125	0.947696	0.87945
GRMZM2G041955	1.93356	1.95573	1.59262	2.57423	1.65716	2.01696	2.12431	2.4031	2.44051	2.00667	3.61704	2.20725
GRMZM2G109967	55.5876	60.2754	57.4885	46.735	48.7032	55.2387	46.5369	47.6489	50.0403	42.3281	48.2219	48.1628
GRMZM2G154883	9.12922	10.1311	7.26098	9.9827	10.3093	6.87502	8.73673	9.68748	9.66444	8.89204	14.2628	8.44962
AC217300.3_FG005	0.812271	0.740007	0.599373	0.495509	0.994298	0.672321	0.791408	0.995032	1.17145	1.68058	0.537028	0.913938
GRMZM2G052479	6.38339	7.64674	6.23348	4.47167	6.26234	7.07021	5.6544	8.63613	6.83344	4.87871	9.06629	5.13875
GRMZM2G052581	14.1264	12.9149	11.9018	16.3881	17.3392	11.7765	16.4634	18.8117	18.6065	18.4989	13.3941	13.4332
GRMZM2G030880	5.23561	7.38245	9.3331	9.87393	4.74472	8.04616	10.8506	8.16677	8.94205	12.943	10.8827	15.9336
GRMZM2G137839	1191.42	1310.15	1029.43	1272.88	1579.57	1522.46	1830.8	2055.23	1883.84	2022.18	1398.5	1802.51
GRMZM2G141273	8.81137	10.6596	8.81935	8.84665	11.1815	10.1716	8.90334	9.61238	9.85968	9.89537	12.8255	10.3465
GRMZM2G443265	41.9379	57.5268	51.3406	51.7384	43.156	45.2624	44.3501	50.878	44.0269	30.9152	52.7867	38.2819
GRMZM2G141386	1.8541	1.09239	1.3015	1.26899	2.14559	1.21452	0.937193	1.27664	1.46431	2.05683	0.631797	1.34504
GRMZM2G179411	12.0781	16.8792	15.5666	16.7748	13.3969	14.7477	12.6729	12.2032	10.9726	10.5726	17.2007	13.9505
GRMZM2G179462	0.150094	0.334765	0.359624	0.169198	0.261657	0.303629	0.135372	0.0375484	0.0976206	0.0627083	0.0315899	0.137953
GRMZM2G443655	43.2887	36.0313	40.6546	48.1973	47.0111	45.8913	41.122	48.9068	47.5607	54.782	43.3729	37.7991
GRMZM2G073628	3.43449	3.18908	3.81886	5.25723	4.15163	4.29418	3.19687	4.18664	4.8615	3.33608	5.54402	4.31103
GRMZM2G158197	5.6859	4.29909	6.67873	5.82526	7.0822	6.61477	6.39374	7.00277	5.56437	7.29925	5.68617	5.91473
GRMZM2G065552	0.158923	0.193811	0.239749	0.241712	0.279101	0.173502	0.124959	0.168968	0.410006	0.137958	0.489643	0.362127
GRMZM2G107731	55.0049	54.4786	52.9332	60.9476	55.3667	50.8578	54.628	57.28	48.8103	57.3656	58.7255	50.1287
GRMZM2G107838	17.9759	14.994	14.6076	18.6481	13.9027	14.4224	17.6401	18.1734	16.0683	17.019	17.0585	14.4851
GRMZM2G107867	7.43404	11.7168	7.6891	9.22131	10.7105	9.43418	9.61144	10.2507	9.99635	9.89537	10.9775	9.00143
GRMZM2G024159	29.6479	31.8203	42.076	40.9702	35.4808	40.0139	30.5733	31.1088	44.4759	22.0357	45.1893	39.7305
GRMZM5G876389	2.34852	1.18049	2.08924	0.797649	1.58739	1.84346	1.75984	2.12148	2.73338	2.30767	0.852926	2.13827
GRMZM5G847302	1.63337	1.05715	2.15774	1.52278	1.15129	1.45308	1.58282	1.76477	1.95241	2.23242	1.12144	1.9141
GRMZM2G074401	17.7817	24.2617	19.5909	18.6722	19.3801	25.0927	25.5333	18.8493	20.6175	17.2197	20.4228	22.9347
AC208436.3_FG007	0.45911	0.581434	0.513749	0.483424	0.174438	0.433755	0.458183	0.337935	0.370958	0.326083	1.10565	0.569056
GRMZM2G053669	0.141264	0.22905	0.273999	0.350482	0.45354	0.130127	0.0833061	0.0750968	0.0390482	0.137958	0.0789746	0.189685
AC208201.3_FG002	4.49398	5.14481	8.13435	8.36323	7.57062	8.30642	7.86201	7.75374	8.21965	8.05175	8.62403	9.46702
AC208201.3_FG001	10.639	9.19723	10.2921	8.56868	10.6233	12.6223	10.8298	10.4572	8.43442	10.1337	11.0249	11.8812
GRMZM2G459824	0.397306	0.4581	0.273999	0.253797	0.296545	0.108439	0.197852	0.0938709	0.468579	0.200667	0.0947696	0.258662
GRMZM2G094388	136.771	148.283	133.301	107.163	193.138	181.18	172.423	179.031	135.985	179.672	138.885	150.99
GRMZM2G087161	12.0251	14.342	12.0046	9.53553	17.4089	16.1791	12.9957	15.6952	13.1007	13.6579	10.3457	10.881
GRMZM2G087186	54.0866	33.1065	50.022	30.081	40.0859	46.9757	70.0292	51.46	79.1898	67.3613	45.1735	60.182
GRMZM5G850640	0.309016	0.475719	0.325374	0.265883	0.383764	0.238565	0.197852	0.319161	0.410006	0.163042	0.458053	0.155197
GRMZM5G824405	9.99446	12.5977	12.3128	19.3007	10.2919	10.974	13.6934	10.6825	13.5693	10.6479	21.26	12.3813
GRMZM2G452695	4.79416	3.85861	3.71611	4.22996	4.8145	4.0773	3.5301	5.83877	5.93533	4.99158	3.88555	4.00064
GRMZM2G135359	7.59297	8.6158	9.04197	7.67435	5.66924	9.95469	7.06019	7.00277	5.97438	7.06095	5.98628	8.2082
GRMZM2G135337	24.7036	23.7507	26.3553	20.8839	26.41	28.9315	22.8467	25.7206	26.0452	23.2021	25.9195	29.3495
GRMZM2G006085	74.1727	63.5878	45.9634	59.159	68.624	49.2529	65.3953	66.6484	53.3985	73.3562	46.832	43.0068
GRMZM2G006370	4.89128	3.27718	3.64761	5.35392	5.68669	2.75435	4.85258	5.44451	6.32581	5.73154	4.0435	3.5178
GRMZM2G307992	6.71006	3.10098	3.49349	2.75551	3.95975	2.47241	3.75919	5.85755	5.52532	6.9857	4.16986	3.0867
GRMZM2G006981	2.41033	1.72668	2.38037	3.90365	3.3841	2.40734	1.39538	1.29542	2.20623	1.63042	1.83221	1.86237
GRMZM2G007080	23.6706	22.3412	27.554	42.9401	26.4797	25.5699	24.6794	28.3115	26.338	25.1084	40.9247	27.7803
GRMZM2G007206	37.6117	25.8298	23.5468	25.2951	28.0671	23.1408	24.1275	22.8482	24.2294	30.3257	14.2786	19.2789
GRMZM2G058138	56.7971	62.0197	57.3857	65.2501	75.4969	81.5894	68.5713	77.0868	65.601	76.0652	77.8848	68.166
GRMZM2G110000	2.71051	3.15384	3.59624	2.18749	3.8202	2.94954	3.18646	3.26671	3.18243	3.33608	5.52823	2.75906
GRMZM2G032182	18.6469	17.3549	19.5396	25.7061	21.6478	19.3021	24.4607	24.613	25.889	24.4437	25.9195	22.4518
GRMZM2G030016	1034.67	1422.36	1287.97	1279.32	1297.28	1997.99	1452.16	1274.8	1214.19	1304.98	1231.93	1664.97
GRMZM2G029543	19.5651	29.5474	24.0777	31.7851	21.1768	32.9871	31.5834	27.2038	21.3399	25.7229	38.2237	28.7287
GRMZM2G144224	2.11014	1.93811	1.11312	1.03936	0.488427	0.412068	1.12463	0.582	0.605248	0.163042	0.221129	0.327638
GRMZM2G066274	0.962364	0.828103	0.582248	1.60738	0.645422	0.563882	1.26	1.46439	1.48383	2.29512	2.02175	1.62095
GRMZM2G417082	1.98653	1.81478	2.26049	2.16332	3.12245	2.42903	2.31174	2.47819	2.16718	2.99746	2.08493	1.65544
GRMZM2G104373	54.8636	75.7627	68.0374	76.9006	57.0239	83.1943	68.0194	57.3739	54.648	60.2627	96.8545	82.2372
GRMZM2G104464	21.4192	20.174	14.5733	18.6481	16.3274	16.0923	20.4621	20.3512	13.0421	20.8066	16.4109	15.468
GRMZM2G104534	0.8211	0.9162	0.804873	0.41091	0.505871	0.477131	0.385291	0.506903	0.195241	0.338625	0.315899	0.482835
GRMZM2G153450	52.1531	47.0081	36.87	36.6193	57.1111	32.51	46.4327	53.6003	50.2551	50.0287	32.8219	30.1427
GRMZM2G455809	14.974	10.0958	9.79547	9.62013	13.8504	6.33283	11.3713	9.04916	11.5973	25.6226	8.59244	11.6915
GRMZM2G455828	263.467	227.165	203.153	177.803	236.503	199.571	215.617	176.496	233.743	289.01	205.729	267.715
GRMZM2G010909	10.8067	9.72581	6.95273	5.47477	6.43677	7.07021	9.44483	10.6074	10.2697	7.53754	6.2232	7.15631
GRMZM2G010328	71.0295	58.7777	60.8449	83.5477	61.8558	59.5546	78.5889	66.2729	61.7938	82.3736	64.0484	60.3199
GRMZM2G129302	20.9954	33.8113	27.554	22.6001	19.9383	19.5624	20.889	18.7179	19.856	15.0876	24.8138	25.78
GRMZM2G113364	1.02417	0.9162	1.01037	1.36567	1.01174	1.25789	1.21835	1.38929	1.32764	1.27925	1.92698	1.12087
GRMZM2G095043	24.5888	32.7189	26.4409	27.5914	31.521	33.7895	31.094	34.8449	26.6309	32.5331	39.4557	26.6077
GRMZM2G321753	24.1739	32.4898	37.829	21.0168	30.8232	42.2261	26.0332	29.8697	24.0928	23.3526	29.6629	33.8157
GRMZM2G016734	109.233	62.7597	76.7198	102.002	98.924	60.5306	88.0233	83.9957	101.955	76.4163	64.5381	78.7194
GRMZM2G300692	1.34201	0.370004	0.736373	0.640536	1.22107	0.281941	1.08298	0.80729	1.30812	1.47992	0.663387	0.620788
GRMZM2G000632	6.20681	6.71292	8.3056	6.16365	7.37874	8.61004	7.24763	7.94148	7.94632	6.91045	9.19265	6.74245
GRMZM2G377215	11.6896	14.6944	13.0492	14.6598	15.3331	18.1743	18.7439	13.9868	13.8621	14.009	14.1996	15.8301
GRMZM2G076537	30.0893	34.2165	29.746	31.9301	37.6263	27.023	32.2811	38.7687	37.8573	34.7153	35.507	29.9358
GRMZM2G122965	2.68403	4.07004	3.28799	2.04247	3.69809	2.94954	1.8848	2.64716	1.73765	1.75583	2.06914	1.58646
GRMZM2G036086	4.30857	3.22432	3.66474	5.24515	2.33747	4.48937	3.17604	3.79239	4.04149	3.24829	3.60124	4.19032
GRMZM5G807260	20.2891	14.8178	17.0565	14.8411	13.4841	14.1838	13.1624	13.7803	17.8255	11.9397	13.6468	18.365
GRMZM2G162356	43.9244	43.2552	38.2229	57.0561	50.5697	41.6839	46.3911	44.9266	54.5309	43.4443	43.8467	43.9553
GRMZM5G819965	1.10363	0.757627	1.18162	1.2569	1.34317	0.715696	0.489423	0.35671	0.937158	0.614541	0.600207	0.379371
GRMZM2G017536	53.9895	41.6695	48.1554	47.3634	49.9766	63.8922	49.9836	46.2408	61.6181	65.2543	36.4389	62.2168
GRMZM2G017400	42.1674	45.4047	48.0012	46.88	33.4224	39.8621	35.9986	27.185	28.4271	19.9162	24.261	33.7812
GRMZM2G022945	8.37875	6.27244	6.13073	8.54451	8.28582	7.91604	9.29904	9.04916	11.734	12.3661	7.7869	8.60482
GRMZM2G010000	43.792	41.1409	56.598	68.1748	63.9316	55.9111	84.3891	79.6026	102.775	97.4487	81.7703	121.675
GRMZM2G013957	4.11433	1.2862	3.75036	1.96995	2.86079	2.8411	1.66612	0.938709	1.79622	3.26083	2.00596	2.48315
GRMZM2G013783	39.4746	29.2127	36.1336	30.3107	36.6495	34.9173	28.8031	45.6213	52.3832	48.9501	26.7882	35.2987
GRMZM2G003984	2.15428	2.53717	2.62012	2.27209	1.93627	2.19046	1.96811	2.77858	1.75717	1.83108	2.89047	2.22449
GRMZM2G301823	29.8598	22.764	18.8888	29.2471	18.5602	19.8877	21.2326	18.9056	26.6114	25.7229	17.6587	21.4689
GRMZM2G179155	3.85829	4.21099	4.22986	4.64087	4.20396	2.97122	3.24894	4.82497	3.65101	2.99746	4.48576	4.22481
GRMZM2G140432	7.40756	7.52341	5.03474	6.53831	5.96579	5.79063	7.87242	6.72116	4.41245	7.826	5.03858	5.56985
GRMZM5G854284	24.0503	16.0335	27.6054	29.5855	23.6713	18.89	23.3153	20.4263	25.5961	21.3459	29.4891	20.9861
GRMZM2G092442	8.78488	4.89814	7.77473	5.08803	5.96579	3.60017	4.44646	6.06406	10.6016	3.78758	3.19058	4.51796
GRMZM2G043484	4.02604	4.36957	4.82924	6.01862	4.02952	4.53274	4.30068	5.36942	5.95486	4.32687	5.49664	4.38001
GRMZM5G824629	11.257	11.3996	9.76122	11.4813	9.17545	9.32574	8.52846	8.59858	8.62966	7.27416	12.3358	11.795
GRMZM2G056373	2.84295	1.97335	1.79812	2.19958	3.24455	2.73266	2.1972	2.49697	2.59671	3.03508	2.03755	1.79339
GRMZM2G011483	151.577	171.171	141.092	99.3436	132.695	144.18	141.495	142.046	123.51	156.846	119.978	145.437
GRMZM2G121871	22.5847	20.0859	18.7861	18.9744	20.7756	18.3479	18.0774	19.1309	19.5046	18.2857	19.0013	19.4341
GRMZM2G121960	12.1134	14.8354	11.9018	16.2793	12.0014	9.3908	13.683	12.6914	11.7926	10.9489	18.4801	11.8984
GRMZM2G013639	3.04602	2.73098	2.55162	1.58321	2.89568	2.19046	1.73901	3.5671	2.63576	2.57104	2.73252	1.74166
GRMZM2G124532	23.3616	34.5161	24.2147	24.9084	19.7813	24.1602	20.7432	20.8018	17.9427	21.2205	23.2975	20.0204
GRMZM2G394212	30.1688	43.1671	34.8493	36.6435	32.6897	32.1413	30.6462	28.6306	30.0671	25.9487	36.5495	27.8493
GRMZM2G033491	11.875	10.6949	12.6382	13.8622	12.6293	12.4705	10.3195	11.0768	12.964	9.23066	15.3843	14.8299
GRMZM2G135968	49.4955	71.3226	52.488	70.8095	39.9987	60.2703	71.5079	41.904	37.9939	45.8021	57.7936	55.9572
GRMZM5G878582	33.4532	41.0352	34.0102	41.0548	34.0852	37.0644	29.6257	25.1574	26.0256	25.8734	27.6727	34.9883
GRMZM2G329040	10.1092	10.8534	10.275	12.9678	11.0071	8.08954	10.9756	12.9917	9.62539	10.535	16.7268	8.10474
GRMZM2G008490	47.8798	31.0979	33.1368	28.8967	35.411	35.4595	34.8115	30.5832	33.0153	44.0965	20.9915	31.9878
AC208571.4_FG001	2.90475	3.15384	2.97974	2.8522	2.72124	2.47241	2.11389	2.96632	1.46431	2.52087	3.1116	2.01756
GRMZM5G851485	43.8008	45.4224	40.6546	62.0353	43.9585	41.7706	70.4145	54.4451	63.8439	70.434	56.1036	66.6485
GRMZM2G018941	352.993	429.292	360.377	495.872	337.974	438.678	368.588	310.093	360.025	340.581	319.579	420.481
GRMZM2G317160	2.04833	3.22432	2.34612	1.14813	0.488427	0.954262	0.635209	0.337935	0.937158	0.200667	11.0249	1.03465
GRMZM5G835810	16.4926	19.293	18.6833	21.2586	17.845	20.6684	19.0563	19.5064	20.0513	17.3827	25.0034	18.7099
GRMZM5G895991	18.0995	23.3455	20.1561	28.4978	23.4968	28.476	26.4497	24.5379	19.5241	24.6945	32.2374	25.9352
GRMZM2G030794	22.2756	18.9935	23.4098	20.8356	17.2694	19.9961	24.5753	20.3512	25.6742	25.4596	24.9402	30.7635
GRMZM2G385931	37.3291	52.3467	39.9354	42.36	45.4412	48.689	44.298	48.5501	44.0074	45.2503	51.6178	41.679
GRMZM2G084783	31.9346	30.8336	37.0584	35.9788	31.3815	35.4161	30.8024	30.5456	37.8573	30.8274	31.2898	34.5745
GRMZM2G084940	13.4466	13.1792	14.1795	14.2489	16.31	12.8825	12.7771	13.2734	14.1159	12.8928	14.5629	12.9848
GRMZM2G165919	0.485597	9.79629	6.61023	2.87637	1.95371	0.412068	4.24861	5.93264	7.14583	0.576916	0.300104	0.517324
GRMZM2G476593	1.06831	0.969057	0.873372	0.761392	1.56994	0.563882	0.92678	1.2391	1.03478	1.36704	1.08985	1.08638
GRMZM2G174284	39.1744	50.1972	50.2617	49.5993	35.2365	58.7955	45.558	39.576	43.6169	50.5429	46.5319	59.2853
GRMZM2G138814	19.7329	23.2574	21.7316	23.0351	23.2003	19.9744	20.9307	22.0972	16.986	17.2197	18.8118	16.7958
GRMZM2G160466	2.54276	2.06145	3.11674	2.58632	1.69205	2.92785	4.50894	5.65103	6.98963	5.85696	6.5391	7.67363
GRMZM2G152891	139.817	138.029	107.733	81.1548	130.619	118.892	128.864	153.441	139.402	146.01	87.4091	120.726
GRMZM2G174896	27.4936	39.978	34.13	45.6835	35.411	59.9016	47.7344	42.4484	40.4735	50.9191	51.7916	62.0099
GRMZM2G175038	6.77187	4.17576	6.74723	5.5352	8.49515	5.20506	5.4149	6.77748	8.39537	6.60945	6.30218	5.94922
GRMZM2G180889	3.47864	3.92909	3.64761	4.3629	2.35492	3.16641	4.87341	3.22916	2.94814	3.19812	4.32781	3.87993
GRMZM2G128644	0.0971193	0.0880961	0.0684998	0.145027	0.523315	0.39038	0.187439	0.0750968	0.0390482	0.200667	0.126359	0.344882
GRMZM2G009253	69.1313	109.239	87.2516	106.414	82.8756	104.296	92.6051	94.4529	86.5309	80.3795	96.2385	89.4625
GRMZM2G009690	3.23142	3.68242	2.96262	3.11808	3.90742	3.29654	3.10315	3.62342	3.33862	3.612	3.49068	3.00048
GRMZM2G033519	3.66405	2.96003	4.48674	3.62568	2.63402	3.44836	3.35307	3.62342	5.17389	3.44896	2.35344	3.12119
GRMZM2G033570	32.2171	26.7636	27.7938	18.503	22.0141	19.2804	33.4995	27.9923	26.5528	37.0104	32.3638	24.7453
GRMZM2G174680	68.0983	66.953	51.0666	32.2806	47.9182	39.9272	40.216	40.5147	61.0714	29.0089	25.0823	31.2291
GRMZM2G174696	33.877	38.3042	33.4279	35.9305	41.621	40.0573	45.683	49.8455	40.1025	44.8364	53.2921	37.1093
GRMZM2G144997	4.00838	3.08336	2.58587	2.28418	3.87253	2.40734	1.77025	2.38432	2.73338	2.35783	0.995081	1.36229
GRMZM2G145008	5.05021	6.4134	4.52099	5.54729	4.27374	4.29418	6.49787	6.13916	5.97438	5.74408	4.9754	4.98355
GRMZM2G145024	31.7845	43.9071	39.3874	31.2171	38.2718	37.5198	35.7175	40.5335	42.8359	29.1092	47.2268	35.109
GRMZM2G145065	0.388477	0.4581	0.890497	0.978933	0.401208	0.498819	0.468597	0.563226	0.312386	0.37625	1.34257	0.534568
GRMZM2G018678	5.6859	5.56767	6.78148	6.0428	5.42503	5.40025	5.60233	5.76368	6.65772	5.2675	8.29234	4.43174
GRMZM2G018728	158.04	117.256	101.071	106.728	156.332	107.701	113.817	149.968	107.734	177.189	82.102	88.4106
GRMZM2G030272	15.0358	7.11817	6.59311	4.43541	14.74	4.46768	4.75886	7.73497	11.5778	8.428	3.96453	5.63883
GRMZM2G407825	5.5976	7.75246	7.1411	9.20922	5.52969	4.85806	6.37292	5.98897	4.54912	4.25162	5.37028	5.39741
GRMZM2G107481	0.282529	0.105715	0.205499	0.132942	0.0523315	0.173502	0.0728928	0.319161	0.253814	0.07525	0.0315899	0.137953
GRMZM2G107463	108.588	125.361	130.458	111.32	91.8592	126.722	93.6048	85.8356	111.424	74.8863	84.9767	126.365
GRMZM2G102365	12.961	15.6282	16.577	16.2551	14.5307	25.9169	18.7751	14.0055	15.0336	12.7423	16.9164	20.555
GRMZM2G042615	0.856416	1.2862	1.507	1.0031	1.81416	1.38802	1.19752	1.746	1.44478	0.965708	1.64267	1.34504
GRMZM2G020940	60.6996	55.1834	52.1626	66.8575	38.8997	37.6717	50.5043	31.1652	40.3954	25.9863	43.2307	39.3166
GRMZM2G010149	0.211897	0.246669	0.445249	0.120856	0.418652	0.563882	0.187439	0.22529	0.468579	0.213208	0.647592	0.396615
GRMZM2G010657	5.4122	6.20197	8.49398	8.8104	7.11708	9.62937	6.53953	6.64606	9.70349	5.58104	7.59736	12.0709
GRMZM2G110406	31.4667	24.2617	32.7087	27.2288	40.6616	30.0809	26.2831	30.5832	29.989	28.7455	29.0627	26.1938
GRMZM2G423851	10.6478	18.5002	11.8505	12.0372	11.8269	15.767	11.7357	12.1469	9.4692	9.46895	12.5254	12.2261
GRMZM2G124209	10.6213	15.0292	12.0217	9.34216	11.5478	9.56431	10.205	10.7388	12.3978	10.071	12.6517	11.4501
GRMZM2G003424	61.8562	52.0648	41.7335	60.996	53.9712	44.4816	58.8037	66.1227	65.1325	77.1187	63.8273	52.9739
GRMZM2G003379	73.846	102.544	96.5162	78.9552	72.3221	88.9632	71.0393	69.9339	89.6547	63.7618	74.1572	109.5
GRMZM2G023884	5.00606	7.17102	5.80536	4.90675	6.55888	5.14	4.37357	6.72116	4.84198	4.32687	6.61808	4.88009
GRMZM2G006477	18.2938	21.8126	19.3341	20.4367	20.8628	20.6251	18.7335	24.6693	19.3289	18.4237	22.5394	16.813
GRMZM2G012807	1.13012	0.4581	0.719248	0.422996	0.680309	0.39038	0.572729	0.563226	0.722392	0.978249	0.157949	0.672521
GRMZM2G008501	10.7714	16.333	12.2101	12.6778	10.9722	9.73781	11.6108	10.9078	10.2502	8.05175	14.3576	10.5189
GRMZM2G010196	2.98421	1.9205	1.62687	2.05455	4.0993	1.7784	2.46794	2.328	2.94814	3.29846	1.75324	1.7589
GRMZM2G312661	1.17426	0.828103	1.3015	1.19647	1.15129	1.04101	1.1767	1.07013	1.54241	1.09112	1.16882	1.25882
GRMZM2G106283	7.32809	7.96389	6.93561	7.69852	6.6461	7.56903	8.75755	8.95529	8.41489	10.5852	8.59244	7.86332
GRMZM2G317033	0.2737	0.0704769	0.256874	0.326311	0.104663	0.108439	0.208265	0.168968	0.214765	0.163042	0.315899	0.172441
GRMZM2G032936	1.50976	1.69145	1.48987	1.94578	0.959411	1.36633	1.60364	1.03258	1.24954	1.90633	1.21621	1.12087
GRMZM2G032912	0.706322	0.4581	0.273999	0.229626	0.348877	0.325317	0.458183	0.525677	0.644296	0.727416	0.157949	0.310394
GRMZM2G031825	30.9193	34.3927	30.5167	28.6912	32.3234	34.6787	26.3664	33.9437	31.7267	27.554	45.3788	36.592
GRMZM2G320325	4.84714	5.7791	5.03474	5.39017	4.57028	5.40025	5.43572	5.61348	4.41245	6.04508	4.54894	6.13891
GRMZM2G016480	48.7009	41.6166	44.9359	33.6705	53.6747	47.6697	58.8141	82.5126	78.7603	78.0593	29.9314	50.8357
GRMZM2G019991	6.9661	6.36054	4.69224	7.07007	6.83798	4.48937	7.84118	7.35948	6.5601	10.0333	6.91818	4.6904
GRMZM2G109121	42.0703	65.4025	43.6857	57.189	48.7032	46.4986	43.6628	46.8604	46.2917	35.0163	71.9143	53.0257
GRMZM2G399320	42.0703	53.9148	50.707	63.2197	48.7729	61.3113	56.5024	48.719	48.1855	55.4718	59.5785	60.044
GRMZM2G100288	70.6676	59.0596	61.5128	50.131	65.6586	55.5858	58.7724	63.3629	67.1434	73.0677	45.4104	51.9738
GRMZM2G056462	134.51	164.898	158.937	153.233	161.704	197.033	145.286	169.08	133.584	160.972	142.36	146.61
GRMZM2G056355	40.7813	28.825	34.5582	35.3624	35.8645	29.7556	36.561	34.0752	47.2679	45.1625	36.6758	33.3501
GRMZM2G075262	34.7157	44.4357	55.3992	32.7882	25.5029	37.4982	52.7223	36.9101	48.947	25.8484	36.3283	50.9909
GRMZM2G072892	1.24489	1.55049	2.43174	1.71615	1.56994	2.14709	1.05174	1.85864	1.67907	1.45483	2.16391	2.22449
GRMZM2G043456	54.3162	58.7601	61.5128	84.2245	59.6753	73.3697	62.7191	57.5992	66.3234	66.6088	62.5479	79.047
GRMZM2G136270	8.14919	9.4439	10.7031	11.1429	7.88461	12.8175	9.85094	10.7201	11.3045	10.2465	11.5461	12.6227
GRMZM2G119850	124.781	136.937	131.879	156.448	139.9	131.818	142.849	137.014	155.529	124.338	114.64	128.676
GRMZM2G062391	26.3723	33.7056	26.184	28.8725	23.7934	29.105	31.3752	26.021	15.9512	26.2372	26.2354	25.2799
GRMZM2G062425	99.0617	112.798	105.421	101.833	106.233	125.052	94.2608	103.089	79.2484	95.6678	120.578	98.6364
GRMZM2G063657	4.60875	9.28533	5.13749	4.96718	5.0936	6.70152	5.9668	7.09664	5.87676	4.75329	7.26567	6.27686
GRMZM2G173387	155.753	75.6569	80.2646	63.9328	98.2088	89.3536	105.913	97.5695	136.493	124.677	58.7571	104.551
GRMZM2G044074	9.44706	13.8839	11.6792	15.53	9.08824	12.5355	11.3921	9.83767	10.3283	7.98904	13.9943	11.1052
GRMZM2G044038	16.8634	19.7335	15.1898	17.5604	14.583	13.4681	14.11	15.0381	13.3154	11.8393	18.6064	13.9677
GRMZM2G043948	10.3918	8.33389	9.31597	7.10633	7.2043	8.54498	7.23722	7.32193	6.48201	8.30258	7.4868	9.00143
GRMZM2G043493	22.0373	12.8092	14.5391	5.12429	11.1292	7.89435	17.8067	19.619	23.5266	21.8099	13.4889	13.5366
GRMZM2G010823	44.6484	68.3802	61.8896	70.8095	54.0933	65.6489	56.3149	60.9598	46.8188	46.0279	85.8928	54.1983
GRMZM2G311182	18.7087	18.7997	15.4125	7.72269	6.0879	7.76422	7.86201	6.62729	8.8249	6.20812	7.96064	6.74245
GRMZM2G318780	10.3211	11.6992	9.50435	4.77381	3.62832	4.66287	4.89423	3.492	4.29531	4.80346	5.10176	4.32827
GRMZM2G069618	22.1962	31.1508	28.7185	40.39	22.3455	28.4327	25.5958	24.2375	24.1904	21.4713	33.3747	32.0913
GRMZM2G353147	5.40337	7.03007	6.21636	5.92194	5.66924	6.3762	5.1025	5.44451	4.95913	3.72487	7.10772	5.81127
GRMZM2G013588	3.21377	4.38719	3.44212	3.17851	5.33781	4.4243	4.06117	4.76864	4.70531	5.34275	6.77602	4.72489
GRMZM2G073755	62.3948	67.4816	65.5714	111.345	74.5026	106.248	62.6982	49.1321	59.6657	56.5378	96.9493	100.809
AC206840.3_FG002	5.64175	3.62956	4.93199	5.58354	7.34385	5.14	4.72762	8.148	6.26724	6.75995	6.08105	4.91457
GRMZM2G158676	42.3529	42.8499	32.6402	41.2965	41.5686	34.8089	41.3094	40.8902	33.2691	46.6174	35.6176	29.8496
GRMZM2G158662	47.1294	64.6625	54.9026	67.2442	50.9534	70.4636	58.408	53.6003	52.3051	48.3606	66.4651	63.5101
GRMZM2G018229	51.2349	88.2194	66.9072	88.8412	54.9132	101.282	70.4665	63.9073	56.7957	67.1857	94.6432	87.5829
GRMZM2G322917	52.9565	38.3923	40.295	37.9971	30.5441	31.0569	41.4552	37.0039	41.0397	35.819	30.9739	39.5235
GRMZM5G849959	9.74725	11.8754	10.7373	15.53	10.8326	8.82692	13.3186	11.0017	11.0506	10.0584	18.4327	10.9328
GRMZM2G042074	33.877	45.9685	44.6619	58.6876	37.731	50.706	40.4243	35.2955	36.3344	35.4427	58.2833	56.0606
GRMZM2G030072	23.0526	26.8693	23.1872	35.1932	23.7062	25.6566	28.1679	25.026	26.2599	25.5474	34.4803	25.7455
GRMZM2G133978	3.38152	2.81908	2.62012	3.26311	2.66891	3.14473	2.41588	3.15406	2.47956	2.74662	1.76903	3.3626
GRMZM2G133986	9.90617	12.1396	10.4633	7.75895	14.2342	11.2126	9.34069	11.3584	9.07871	8.96729	12.7149	10.0706
GRMZM2G134109	33.0824	28.7546	30.7907	24.8721	46.1913	33.3558	43.8398	46.3347	37.0177	46.8807	31.1476	38.5061
GRMZM2G075502	3.15196	2.96003	1.86662	0.966847	1.79671	0.867511	0.593556	0.563226	0.644296	1.76837	0.505438	0.431103
GRMZM2G177532	7.24863	7.2415	6.35336	5.46269	6.96009	5.16169	6.30002	7.20929	6.32581	6.65962	5.65458	4.74213
GRMZM2G097843	0.36199	0.475719	0.479499	0.374653	0.436096	0.520506	0.249918	0.713419	0.66382	0.413875	0.505438	0.707009
GRMZM2G083689	42.9444	45.5457	36.2878	50.3123	52.7676	36.7391	46.6826	63.5694	53.9451	56.588	59.1204	32.9018
GRMZM5G896731	10.639	14.2011	15.0871	21.3069	13.3096	14.4657	12.9645	16.4274	16.576	13.7707	15.479	15.537
GRMZM5G882821	20.2803	18.6764	20.8239	21.2586	17.6008	15.4851	15.4533	15.1132	15.6583	13.6704	11.0249	11.795
GRMZM2G052034	2.41915	1.56811	1.4385	2.07872	2.91312	2.14709	1.83273	2.79735	2.1086	2.30767	1.35836	2.12103
GRMZM2G052148	40.5341	50.25	38.2229	45.4539	56.8146	46.6938	46.4015	51.2723	44.5931	54.0169	44.1784	40.2823
GRMZM2G052206	9.48238	14.1659	14.1623	16.4001	10.5535	16.1791	13.4852	13.2921	11.8511	12.1278	16.174	15.8129
GRMZM2G124576	111.043	136.972	111.09	207.22	116.281	143.725	195.842	127.589	119.234	150.964	212.268	154.473
GRMZM2G134671	2.36618	2.14955	1.76387	3.51691	2.63402	3.51342	3.91539	3.492	2.7529	3.39879	2.71673	4.27654
GRMZM2G063048	6.58646	4.66909	5.46286	8.25446	4.62262	5.44363	5.75853	5.57593	6.59915	5.39291	5.44925	5.93198
GRMZM2G038598	0.344332	0.22905	0.154125	0.30214	0.348877	0.238565	0.187439	0.300387	0.253814	0.22575	0.252719	0.362127
GRMZM2G378907	5.55346	4.07004	5.27448	4.4475	4.98894	4.70625	3.84249	3.09774	3.20196	3.03508	3.99612	3.58678
GRMZM2G169890	188.05	89.7347	127.632	109.894	132.12	86.7511	112.526	117.921	139.07	131.399	82.7812	108.276
GRMZM2G000923	223.251	242.123	245.007	242.461	232.265	288.361	249.627	239.108	215.527	286.878	239.546	265.663
GRMZM2G144995	176.616	220.734	169.195	220.731	211.611	211.391	233.361	202.085	167.771	256.866	220.876	191.996
GRMZM2G144868	70.6499	102.773	87.2859	85.421	81.5674	103.711	73.6946	68.3193	58.8652	69.4306	102.225	91.9112
GRMZM2G469162	0.865245	0.951438	1.0275	1.74033	1.41295	0.867511	2.18678	0.544451	0.683344	1.88125	0.694977	0.948427
GRMZM2G090733	16.1924	11.4349	10.5661	7.73478	10.7803	7.91604	9.24698	10.2319	10.2892	9.08016	3.99612	7.17355
GRMZM2G090788	7.5135	10.8358	6.42186	9.10045	6.99498	9.78118	8.26813	10.0066	5.81819	8.59104	7.54998	7.57017
GRMZM2G402584	7.37224	12.5273	8.08298	11.7835	8.86147	10.1282	10.8298	10.2695	10.9921	7.81345	13.8837	9.65671
GRMZM2G101689	29.1976	36.5599	33.9588	41.8524	33.4049	37.2596	36.6443	40.6086	34.6748	35.9319	49.4539	33.0742
GRMZM2G101744	6.33924	6.76578	7.72335	10.8408	6.59377	7.13528	5.30035	6.13916	6.79439	5.91966	7.88167	6.46655
GRMZM5G885628	27.8026	36.0665	25.5162	36.5227	28.102	30.1026	32.1874	29.9073	26.9042	26.2246	38.2079	26.5215
GRMZM2G102497	3.10782	3.36527	2.97974	2.44129	2.14559	2.94954	7.68499	9.40587	6.75534	12.341	9.91922	11.3294
GRMZM2G102548	24.3505	34.5865	34.5068	46.8196	30.9105	36.7174	29.3342	30.4517	31.7462	28.3818	44.8576	34.4882
GRMZM2G086788	11.7868	12.1925	14.522	16.6781	9.33245	13.7934	9.87177	9.18058	12.515	9.14287	18.4643	15.0369
GRMZM2G362281	12.2724	13.8135	14.2137	14.2368	12.5421	16.7863	12.3814	12.391	14.6626	10.1086	11.9726	13.8125
GRMZM2G061624	129.257	152.001	160.529	113.532	132.451	177.471	146.921	128.434	134.599	130.584	110.075	142.988
GRMZM5G841053	2.78997	2.64288	3.64761	3.29937	1.81416	2.71097	2.1972	2.53452	2.92862	2.48325	3.53806	2.37969
AC204530.4_FG002	1.9159	2.06145	5.08611	2.01829	3.50621	4.14236	2.36381	3.34181	3.10433	2.23242	4.72268	4.15583
GRMZM5G898740	51.0495	56.1348	61.8211	58.4701	44.4643	63.6536	48.5883	45.4335	52.9494	42.3156	47.906	66.5796
GRMZM5G831486	6.52465	8.05198	7.26098	9.94644	5.87857	7.87266	7.90366	8.03535	5.62295	7.48737	9.11367	6.91489
GRMZM2G116010	1.22724	0.863342	1.096	1.38984	0.976854	1.08439	1.0205	1.14523	0.99573	1.02842	1.65847	1.43126
GRMZM2G115975	46.3612	68.9793	44.6105	43.5927	55.6458	58.4702	50.5356	53.9946	38.6187	45.8147	45.8685	39.5235
GRMZM2G115921	28.3412	24.5788	23.9064	21.2102	27.1252	23.0975	24.9085	30.7709	27.6266	25.886	17.2639	19.917
GRMZM2G082346	6.42753	6.83626	7.29523	5.26932	8.28582	8.82692	6.53953	8.6549	8.66871	8.81679	6.36536	9.41529
GRMZM2G382569	0.829929	0.563815	0.667873	0.132942	0.156994	0.0650633	0.801821	0.863613	0.878585	0.326083	0.110565	0.241418
GRMZM2G057652	2.15428	2.2024	3.61336	2.40503	1.9886	3.77367	3.93621	3.9989	3.51434	4.62787	3.88555	4.19032
GRMZM2G057674	9.55301	11.1706	9.1961	7.20301	10.7628	8.84861	9.63227	9.96909	7.06773	8.99237	8.16598	8.70828
GRMZM2G108416	12.705	11.5758	10.138	8.07318	10.6756	9.88962	9.28863	10.7388	9.54729	9.2432	8.26075	8.5186
GRMZM2G108523	0.414964	0.317146	0.342499	0.169198	0.383764	0.173502	0.281158	0.112645	0.66382	0.137958	0.252719	0.275906
GRMZM2G108530	0.282529	0.211431	0.393874	0.205455	0.0872192	0.151814	0.218678	0.413032	0.546675	0.539291	0.631797	0.103465
GRMZM2G577677	59.8697	38.6037	62.5403	38.9639	57.4251	54.0893	45.2248	58.444	69.7792	62.0185	49.0748	58.8887
AC213099.3_FG002	8.68777	6.27244	9.1276	5.72857	10.0302	10.0848	7.42465	9.48096	9.82063	8.71645	7.56577	8.62206
AC213099.3_FG001	0.520913	0.581434	1.644	0.507595	1.15129	1.27958	0.343638	0.863613	0.99573	0.464041	1.34257	1.20709
GRMZM5G862071	10.2682	10.8887	9.0591	11.8318	14.4435	11.0391	10.9964	16.3335	13.2764	12.6044	16.3951	12.3813
GRMZM2G109271	0.591545	0.493338	0.462374	0.664708	0.505871	0.715696	1.13505	0.769742	1.19097	1.64296	1.37416	1.36229
GRMZM2G109221	5.40337	6.81864	5.56561	4.59252	5.07615	3.81705	4.14448	4.03645	4.06102	4.22654	4.94381	4.39725
GRMZM2G109201	2.27789	2.76622	2.72287	2.22375	2.1107	1.53983	2.45753	1.8211	1.99146	1.98158	2.92206	2.32796
AC226368.2_FG006	0.962364	0.810484	1.81524	0.773478	1.53506	1.53983	0.749755	1.68968	1.81574	0.877916	2.36924	1.89685
GRMZM2G109126	0.141264	0.105715	0.342499	0.314225	0.209326	0.216878	0.177025	0.300387	0.136669	0.125417	0.410668	0.224174
GRMZM2G043346	0.158923	0.176192	0.239749	0.277969	0.279101	0.0650633	0.333224	0.300387	0.390482	0.338625	0.0789746	0.0862206
GRMZM2G073401	62.3506	48.3119	50.022	64.9963	68.9555	56.5183	75.7669	67.0239	72.083	80.9439	55.4086	61.7857
GRMZM2G040954	23.5205	35.4499	26.6807	23.4219	27.16	30.6665	25.5646	26.2275	22.9994	22.136	26.5513	25.2971
GRMZM5G808350	2.54276	1.58573	1.66112	2.33252	2.37236	1.32295	2.37422	2.36555	2.05003	2.69646	2.13232	1.37953
GRMZM2G040453	15.5391	12.0339	13.7	12.5448	12.6119	16.0056	15.1617	10.2883	13.6278	14.887	15.479	14.8127
GRMZM2G040515	1.84527	1.8324	1.66112	0.930591	1.90138	0.889199	1.63488	1.22032	1.36669	1.06604	1.42154	1.00016
GRMZM2G330650	19.574	23.7331	19.3512	25.6456	18.9266	19.7576	24.6482	18.8493	19.5046	22.0984	21.9234	19.2789
GRMZM2G107196	9.14688	14.9763	13.1862	14.261	10.5535	12.644	13.2248	12.0155	9.76206	9.40625	15.8265	12.571
GRMZM2G326248	1.20075	2.41383	1.35287	2.22375	2.28514	2.36397	1.91604	1.42684	1.15192	1.84362	1.83221	2.01756
GRMZM2G026417	10.6655	4.42242	6.45611	8.73788	12.6119	4.12068	9.22615	9.83767	10.4064	12.3034	5.40187	5.79402
GRMZM2G092888	14.9829	21.5835	16.0461	17.1132	19.4848	20.1913	19.1083	25.5892	19.1922	18.7874	17.4376	13.8643
GRMZM2G015902	18.8411	25.636	25.5847	32.3652	28.4509	28.7363	25.2834	28.4992	25.6352	23.6159	34.733	27.2974
GRMZM2G127150	0.450281	0.281908	0.222624	0.314225	0.436096	0.151814	0.166612	0.262839	0.0390482	0.125417	0.0473848	0.0689765
GRMZM2G075153	32.8881	53.9677	46.3059	46.8558	36.4227	56.3665	48.1509	40.5898	31.4729	44.4226	54.8716	51.8358
GRMZM2G042683	43.6684	60.2049	49.2856	49.4059	44.5341	57.5593	56.2733	52.962	41.1959	50.0538	62.0109	49.7493
GRMZM5G846185	0.36199	0.493338	0.496624	0.265883	0.261657	0.368692	0.187439	0.0938709	0.195241	0.1505	0.205334	0.206929
GRMZM2G084540	58.51	66.6359	54.3546	64.9238	55.6109	54.3712	64.7184	57.9184	42.6797	57.7293	58.1727	45.49
GRMZM5G883601	31.2989	29.0893	25.0881	15.4937	30.1081	23.1842	21.7637	20.4451	23.1751	28.9963	15.5106	21.9518
GRMZM2G056944	8.30812	9.09152	8.90497	5.82526	8.70447	8.91367	8.45557	10.4197	7.61441	7.85108	9.55593	7.55292
GRMZM5G815369	16.5897	25.7945	22.7591	22.7693	19.0661	23.8782	19.3687	19.7317	19.2313	16.4296	30.042	20.1756
GRMZM2G434380	2.29555	1.95573	1.96937	0.991019	1.81416	1.2362	1.37455	2.23413	1.46431	1.99412	1.20041	1.56921
GRMZM2G121996	2.94007	5.51482	4.14424	3.9399	3.20966	3.33992	3.5301	3.43568	3.18243	2.709	6.94977	4.27654
GRMZM2G121990	0.282529	0.211431	0.205499	0.132942	0.470983	0.130127	0.44777	0.300387	0.253814	0.338625	0.205334	0.172441
GRMZM2G097426	41.3993	54.2496	43.5487	40.4867	43.313	49.8819	41.6114	45.4711	36.0025	35.9946	43.9573	35.9023
GRMZM2G350312	1.11246	0.634292	1.21587	0.616365	1.09896	1.14945	0.822648	1.22032	1.34716	1.11621	0.963491	0.638032
GRMZM2G051836	18.7882	17.5487	15.6522	21.5365	15.8564	14.3573	17.4318	17.3098	18.6651	22.7757	18.7486	16.2612
GRMZM2G100452	0.697493	0.387623	0.273999	0.205455	0.627978	0.0650633	0.260332	0.22529	0.390482	0.363708	0.221129	0.155197
GRMZM2G100497	0.962364	0.880961	0.924747	1.06353	1.01174	0.607258	1.20794	1.53948	1.0543	0.7525	1.38995	0.569056
GRMZM2G078876	569.87	484.758	472.837	365.843	421.844	455.27	351.385	312.928	367.756	384.038	218.049	375.87
GRMZM2G143086	78.4724	45.2109	41.7678	81.4931	77.5378	39.8404	76.0064	70.2718	71.9659	99.6184	44.4311	45.9556
GRMZM2G311036	0.300187	0.105715	0.479499	0.0966847	0.331433	0.0216878	0	0	0	0	0	0
GRMZM2G101745	1.65103	1.4624	2.17487	1.95787	1.30829	1.43139	1.60364	1.63335	1.6986	0.940625	2.14811	1.3278
GRMZM2G113139	58.3334	56.5048	65.7769	74.8098	52.7676	67.2971	65.7493	57.28	54.1404	62.8839	65.2804	75.6155
GRMZM2G003138	0.776955	0.616673	0.770623	0.531766	1.2734	0.303629	0.385291	0.244064	0.33191	0.100333	0.0631797	0.189685
GRMZM2G017670	1.34201	0.722388	0.582248	0.229626	0.279101	0.39038	0.197852	0.319161	0.351434	0.639625	0.679182	0.327638
GRMZM2G011667	0.432622	0.599054	0.513749	0.507595	0.715197	0.542194	0.270745	0.713419	0.33191	0.351166	0.284309	0.189685
GRMZM2G152925	61.2117	58.8306	49.9192	58.458	63.2862	57.3858	55.6797	60.5092	55.8585	63.6113	52.5655	52.8015
GRMZM2G152877	9.96797	9.19723	8.2371	7.31178	6.54144	6.9184	8.90334	7.4909	8.59061	7.8887	7.37623	7.81159
GRMZM5G894031	1.47445	1.49763	1.11312	0.0845991	0.0697753	0.0867511	1.28083	3.45445	3.02624	1.37958	0.852926	0.275906
GRMZM2G104353	30.2483	29.2479	31.6298	29.1263	34.155	30.6665	26.0748	30.7897	31.8634	34.2387	30.7211	30.4876
GRMZM2G107499	78.8432	88.1666	86.2584	111.042	84.5677	101.304	90.9494	86.549	88.7957	92.5073	95.2434	84.6859
GRMZM2G107495	1.49211	1.03953	1.07887	0.229626	0.715197	0.433755	0.864301	0.394258	0.33191	0.903	0.694977	1.29331
GRMZM2G107473	184.536	174.659	194.933	146.393	164.844	195.797	161.01	157.835	168.571	143.426	129.74	174.045
GRMZM2G410479	36.7641	36.6832	33.8732	53.515	43.9061	34.3751	45.4851	49.7328	41.0397	50.0914	40.6877	33.764
GRMZM2G051879	4738.05	5970.11	6313.71	6371.87	4105.41	8244.63	6187.59	4951.9	5210.03	4710.62	5127.4	6980.64
GRMZM2G090018	0.626861	0.370004	0.496624	0.568023	0.348877	0.563882	0.41653	0.657097	0.449055	0.37625	0.947696	0.5863
GRMZM2G412430	44.2952	29.3712	33.308	26.1291	31.9222	18.3045	19.327	19.5064	28.5638	15.7649	9.44537	13.9677
GRMZM2G082836	12.5725	13.9897	18.0497	21.7299	13.7632	18.6949	18.3065	15.3385	17.4546	13.4321	16.4425	17.4683
GRMZM2G382717	72.2656	79.2513	97.2526	104.758	69.4439	102.301	78.3702	74.3833	76.066	63.7869	93.0953	92.1698
GRMZM5G866758	0.520913	0.405242	1.25012	0.652622	0.959411	1.25789	0.520663	1.01381	0.937158	0.438958	1.89539	1.36229
GRMZM2G003530	11.0539	10.0782	12.0217	15.9288	11.0943	11.9933	14.0996	13.5174	13.1007	13.5701	12.4148	12.9503
GRMZM2G077991	243.664	229.526	191.149	307.312	288.748	225.791	270.141	264.622	284.369	382.044	226.183	264.214
GRMZM2G077960	3.02836	4.35195	3.18524	2.74343	3.59343	2.62422	3.26976	4.13032	3.55339	2.65883	3.86976	2.37969
GRMZM2G077897	3.59342	2.6605	2.72287	1.70407	2.47702	1.38802	2.38464	1.25787	3.04576	2.68392	1.8796	1.77614
GRMZM2G347583	0.414964	0.211431	0.410999	2.13915	0.296545	0.108439	3.5301	0.0750968	0.292862	1.505	0.300104	0.379371
GRMZM2G173030	64.602	76.9255	80.9668	86.2428	62.4664	85.9703	90.6058	70.0277	68.8616	79.3135	81.3913	88.7382
GRMZM2G031591	11.2305	13.8135	12.1073	10.6111	12.1583	13.9235	9.64268	9.46219	7.51678	8.44054	9.30321	9.05316
GRMZM2G022061	53.5834	52.7519	47.6587	49.285	57.7391	42.0092	52.0871	52.5114	47.9903	51.5211	48.064	40.8513
GRMZM2G340286	8.5465	9.67295	11.0113	7.94023	9.472	11.603	9.67392	8.78632	10.7578	10.7482	11.8146	13.3987
GRMZM2G340279	0.785784	1.11001	0.667873	1.41401	0.81986	0.759072	1.15587	0.995032	0.546675	0.67725	1.15303	0.87945
GRMZM2G347808	26.2222	43.2199	35.3288	35.3383	35.0098	41.6622	33.6765	33.0426	32.6248	26.7263	36.7074	36.0747
GRMZM2G046480	1.29787	1.77954	1.01037	1.57113	1.29084	1.53983	1.4162	1.93374	1.89384	2.03175	2.87468	2.19
GRMZM2G085825	4.83831	5.72625	5.20599	10.0069	4.64006	5.46532	6.2792	5.76368	4.97865	5.02921	9.20844	4.13859
GRMZM2G049070	14.5326	7.48817	8.35698	6.13948	13.6585	6.54971	8.64301	11.7902	11.6168	14.6487	4.20145	7.0356
GRMZM2G111208	5.11201	5.56767	6.18211	7.94023	7.50085	6.2027	5.92515	7.75374	5.95486	5.45562	8.07121	5.77678
GRMZM2G416156	36.6228	61.4558	54.2347	56.5485	37.0507	38.6693	30.313	22.867	34.382	15.0375	34.0223	38.9717
GRMZM2G117513	23.9973	14.712	16.3886	15.6871	20.793	16.5261	18.2336	17.4037	16.3612	20.6059	15.7002	18.0201
GRMZM2G149224	14.7357	19.3635	18.7518	20.2434	19.5196	19.172	18.7751	20.6516	16.5955	18.3861	23.0606	15.6577
GRMZM2G117222	16.5809	16.2097	18.9744	15.5542	16.31	17.784	19.7644	22.2099	20.266	21.1703	18.7012	17.8649
GRMZM2G048324	2.33969	3.15384	3.23662	2.46546	2.58169	3.40498	1.61406	1.38929	0.780965	1.64296	1.02667	2.08654
GRMZM2G123776	3.84063	4.96862	4.91486	5.57146	3.47132	5.55207	3.09274	2.10271	2.44051	3.62454	3.04842	3.53504
GRMZM5G828488	2.1896	0.880961	0.873372	0.398825	0.627978	0.303629	1.01009	1.05135	1.07383	0.489125	1.01088	0.50008
GRMZM2G071688	0.63569	0.246669	0.753498	0.435081	0.523315	0.19519	0.291571	0.375484	0.566199	0.250833	0.300104	0.327638
GRMZM2G524711	50.6963	40.5594	36.9899	31.0237	33.4922	41.8574	37.1545	30.1326	31.4338	49.527	21.2126	36.523
GRMZM2G139878	10.2064	9.47914	11.2682	10.9858	15.368	9.84625	21.0452	24.6693	29.4424	48.5864	25.5246	37.7991
GRMZM2G142390	2.93124	1.62097	1.52412	1.26899	1.04663	0.97595	1.0205	0.732193	1.09335	1.27925	0.600207	0.79323
GRMZM2G110076	82.6927	76.9255	68.1231	83.1005	68.938	67.514	70.0917	70.6097	73.8207	82.336	51.7126	67.5797
GRMZM2G110027	1.75698	1.58573	1.55837	1.53487	1.67461	0.867511	2.53042	3.09774	1.75717	4.214	5.11756	3.56953
GRMZM2G382774	9.66779	8.86247	7.4151	6.90087	7.30896	7.07021	8.22648	6.92768	7.45821	6.6847	5.68617	7.13907
GRMZM2G149383	5.2621	5.07434	4.46961	5.34183	5.07615	4.33755	5.44614	6.81503	5.9939	6.94808	8.63983	4.81111
GRMZM2G083642	374.766	388.662	445.112	609.706	414.029	535.731	460.037	438.021	450.909	531.164	483.657	551.036
GRMZM2G004736	12.0693	11.1882	11.8505	12.3998	12.4723	10.5836	11.9857	14.1182	12.554	19.3518	11.5145	11.1742
GRMZM2G341271	35.0159	39.5023	33.6163	39.3265	33.3003	33.4425	33.6869	37.83	28.7005	30.3257	38.8239	30.3497
GRMZM2G341269	4.90894	2.92479	2.38037	3.03348	4.41329	2.16878	3.41555	4.48703	4.04149	4.41466	2.30606	2.03481
GRMZM2G035557	0.662177	0.352384	0.839123	0.870163	0.732641	0.824135	0.728928	0.80729	0.99573	2.74662	3.86976	1.68992
GRMZM2G313009	110.795	108.341	111.329	83.2939	81.3231	96.8576	75.1108	86.5866	101.974	79.8653	64.3643	88.2554
GRMZM2G135834	3.88477	2.73098	8.35698	5.51103	4.43073	8.76186	3.07191	4.03645	5.0177	3.612	7.12351	6.6045
GRMZM5G812005	1.06831	0.775246	0.445249	0.459252	0.767529	0.173502	0.801821	0.469355	0.468579	1.06604	0.315899	0.29315
GRMZM2G360867	5.27976	3.2067	6.04511	8.07318	5.82624	4.83637	6.86234	5.78245	6.73582	6.20812	10.2193	5.91473
GRMZM2G096682	13.323	7.31198	7.7576	6.85253	11.6525	6.96177	4.7901	6.27058	7.34107	8.52833	3.1274	4.20757
GRMZM5G866989	0.220726	0.0704769	0.256874	0.374653	0.261657	0.281941	0.208265	0.0750968	0.195241	0.22575	0.663387	0.29315
GRMZM2G147301	0.2737	0.158573	0.154125	0.41091	0.104663	0.173502	0.177025	0.0375484	0.410006	0.426416	0.473848	0.29315
AC177908.3_FG002	6.5688	6.88912	6.57598	8.60494	5.82624	5.42194	6.75821	8.37329	8.55156	6.19558	7.39203	6.00095
GRMZM2G074946	132.259	141.341	121.93	117.387	103.006	128.327	76.9436	84.6904	88.6981	69.7693	70.5559	86.3413
GRMZM2G172244	1068.2	1058.76	901.372	983.743	815.342	875.145	985.927	759.716	847.932	929.086	630.644	891.435
GRMZM2G067371	30.16	25.5655	27.2115	30.7457	26.2006	28.7363	24.8773	19.1872	27.9195	22.136	17.4376	29.1253
GRMZM2G104983	33.0206	41.0175	31.9038	46.2153	35.6377	36.7174	41.4864	42.4672	30.731	41.6007	39.5979	36.9197
GRMZM2G074102	6.67475	5.60291	5.20599	5.60771	8.70447	5.29182	7.89325	8.11045	7.38012	9.75741	5.93889	4.00064
GRMZM2G125241	14.0205	14.4125	20.1047	22.7813	15.5076	18.9334	20.4621	12.9917	20.9299	22.3994	12.3358	31.1774
GRMZM2G171022	1.19192	1.62097	0.941872	2.22375	1.36062	1.7784	1.13505	1.33297	1.19097	1.04096	1.53211	1.12087
GRMZM2G036543	23.3881	39.2204	37.4865	37.5983	28.416	39.6019	31.573	27.8233	21.0275	23.8542	42.4568	32.5741
GRMZM2G036484	0.520913	0.264288	0.342499	0.241712	0.470983	0.238565	0.270745	0.450581	0.449055	0.326083	0.379078	0.396615
GRMZM2G019562	3.09899	2.14955	2.79137	1.88535	2.3898	2.81941	1.90563	2.72226	2.65528	2.50833	2.27447	2.86252
GRMZM2G464575	16.6162	19.6983	15.9262	9.5597	13.5015	16.5044	12.2981	16.9155	10.8749	16.4421	11.7514	12.8124
GRMZM2G107893	0.582716	0.334765	0.599373	0.338397	0.732641	0.151814	0.395704	0.22529	0.234289	0.664708	0.631797	0.362127
GRMZM2G086992	43.7037	50.9372	44.2851	65.2622	42.7374	45.4576	54.5967	53.0559	50.0013	48.6993	58.1727	47.9559
GRMZM2G130121	9.1557	8.63342	7.80898	7.81938	8.25093	8.71848	6.85193	8.22309	8.06346	7.77583	7.07613	7.75985
GRMZM2G030955	19.8741	17.1964	17.5702	18.1767	17.2519	15.1598	25.0751	17.5539	19.6803	20.3551	14.6261	15.4162
GRMZM2G030805	51.4026	72.5207	53.6182	93.9413	39.0916	58.2533	71.6016	39.3319	36.6663	46.3665	71.014	71.8563
GRMZM2G460988	5.33273	6.06101	6.49036	6.52622	6.87287	6.85333	5.53985	6.00774	7.43869	6.24575	8.05541	5.75954
GRMZM2G042881	21.3044	23.7683	20.1903	16.3518	19.0138	17.1984	17.0986	20.1447	17.5912	15.7899	22.0023	19.3996
GRMZM2G043141	1.89824	1.05715	1.33575	0.809735	1.02919	1.10608	1.71819	1.29542	1.83527	1.76837	0.884516	1.06914
GRMZM2G032821	5.92428	8.47485	5.22311	5.69231	4.16908	4.51106	4.70679	3.73606	3.41672	3.44896	5.84412	3.89717
GRMZM5G892991	115.007	110.085	119.464	76.4172	77.1715	96.619	103.862	83.4888	98.1868	56.0361	65.0277	100.24
GRMZM2G425736	49.1954	55.6063	56.6493	45.6231	48.7381	73.283	40.6013	45.9404	43.9097	44.1466	45.4736	63.5273
GRMZM2G068701	0.0441451	0.299527	0.719248	0.205455	0.436096	0.238565	0.603969	0.244064	1.58145	0.940625	1.72165	2.53489
GRMZM2G068826	0.565058	0.299527	0.359624	0.181284	0.558203	0.303629	0.708102	1.05135	0.780965	0.815208	0.410668	0.5863
GRMZM2G479340	22.0726	22.7464	25.1223	18.6964	19.5545	22.7722	18.2857	19.4313	23.9366	22.3869	23.0922	30.1772
GRMZM2G074138	19.5916	21.3545	18.4607	15.9651	17.3915	20.3648	19.452	19.3374	24.9518	18.8752	15.9687	18.9513
GRMZM2G077316	10.2946	17.3373	12.7752	12.424	15.1761	15.0079	29.1363	26.6218	26.6699	31.768	22.0971	26.7801
GRMZM2G084063	700.23	889.718	850.048	1019.46	695.573	1067.08	778.579	721.905	825.382	738.503	689.401	901.988
GRMZM2G084587	1.32435	1.16287	1.48987	1.31733	2.3898	1.53983	1.13505	2.08393	1.85479	2.39546	1.26359	1.18984
GRMZM2G385050	9.07624	8.08722	9.16185	19.4215	8.84402	8.17629	12.5896	11.6024	10.7187	9.8452	14.7998	8.58757
GRMZM2G044902	1.9159	0.634292	0.787748	1.16022	3.17478	0.542194	1.7286	1.55826	2.61623	1.3545	1.232	0.982915
GRMZM2G057412	13.5172	17.6545	18.6319	19.204	12.3677	17.1767	15.8073	15.0944	13.374	12.5918	23.3607	20.6585
GRMZM2G132794	6.64826	4.15814	7.43223	6.32076	8.37304	5.89907	9.08036	14.7753	14.194	13.1562	5.18074	11.4846
GRMZM2G028914	15.389	19.0464	12.0046	13.5117	17.3741	14.726	15.1305	19.4125	17.3765	16.8811	15.5896	12.3468
GRMZM2G053946	16.6339	20.3502	19.6766	22.7451	18.4381	19.6925	21.4617	19.2435	14.2917	18.7122	24.7033	18.9168
GRMZM2G058528	9.89734	10.5539	8.27135	6.76793	6.54144	6.76658	16.7445	10.6074	14.8969	16.1913	11.783	15.399
GRMZM2G050984	24.9067	26.1645	22.2282	29.09	15.2808	18.6515	27.0537	22.0972	17.1812	23.3149	31.3371	22.814
GRMZM2G060001	20.1478	28.6665	28.5987	43.6048	24.5435	39.1247	31.3647	24.7256	25.3618	26.2873	41.8724	43.869
GRMZM2G148925	141.176	142.698	142.891	94.5335	114.955	104.839	88.2524	98.0764	106.563	106.052	109.648	117.501
GRMZM2G048821	42.9797	46.9024	47.4019	63.9811	49.6626	55.2387	50.598	52.1359	58.8262	52.5746	50.1963	48.9733
GRMZM2G396640	4.75885	5.90244	4.22986	5.24515	6.90776	6.35452	6.68531	8.76755	5.33008	6.67216	8.56085	4.91457
GRMZM2G343688	11.4689	11.6287	11.7135	8.90708	10.8675	14.3356	10.4862	14.7565	10.914	14.5232	9.42957	12.1054
GRMZM2G044908	11.7338	11.7696	9.31597	10.7803	12.5596	11.256	12.7667	12.1281	12.9835	12.504	10.5826	10.2775
GRMZM2G045067	0.0971193	0.193811	0.308249	0.290054	0.418652	0.281941	0.104133	0.168968	0.117145	0.200667	0.221129	0.155197
GRMZM2G045090	41.9732	37.4408	34.0444	46.2395	32.2885	35.1559	44.423	33.2115	38.0135	38.7412	39.1398	43.6621
GRMZM2G179220	39.1391	45.9685	41.0314	39.532	41.6384	42.8117	45.0894	47.9305	39.0287	38.7161	40.1665	36.2471
GRMZM2G162690	64.5314	92.6419	109.411	50.0827	27.1775	59.598	66.8635	51.1972	72.4735	61.7301	116.235	86.8931
GRMZM2G064875	0.891732	0.969057	0.873372	0.991019	1.56994	0.672321	1.15587	1.25787	1.07383	0.915541	1.38995	1.0174
GRMZM2G064804	12.6255	18.7469	11.5422	13.1491	14.7051	12.5789	16.203	12.6726	10.2306	12.8176	19.6647	14.4851
GRMZM2G143703	5.48283	10.0253	7.12398	9.10045	7.13453	9.13055	6.6749	7.45335	6.85296	4.99158	7.83428	9.26009
GRMZM2G131853	140.752	196.454	192.502	299.01	129.503	217.68	158.719	132.058	159.824	124.325	189.476	227.019
GRMZM2G093962	1.18309	0.510957	0.702123	0.241712	0.331433	0.39038	0.249918	0.0938709	0.0976206	0.351166	0.252719	0.172441
GRMZM2G395950	5.56229	3.77051	3.42499	5.12429	5.61691	2.60253	4.75886	4.41193	4.68579	4.26416	2.44821	4.27654
GRMZM2G060257	73.4928	96.6767	97.8348	119.188	68.1007	108.157	84.9514	66.9863	74.6797	49.5396	82.102	114.415
GRMZM2G087063	12.908	15.8573	21.0294	15.1191	18.8742	19.7576	13.6726	14.0055	13.6083	10.6353	19.7595	17.9166
GRMZM2G703658	0.379648	0.616673	0.342499	0.265883	1.01174	0.628945	0.354051	0.450581	0.527151	0.238292	0.173744	0.465591
GRMZM2G087243	33.1795	27.0631	38.24	32.4498	36.8414	51.9639	35.301	37.9802	41.6645	40.5597	24.798	47.2661
GRMZM2G087878	1.16543	1.02191	0.941872	1.23273	1.39551	1.45308	1.26	0.638322	1.01525	0.815208	0.600207	1.3278
GRMZM2G434500	0.406135	0.158573	0.376749	0.51968	0.244214	0.260253	0.0833061	0.0375484	0.214765	0.037625	0.0631797	0
GRMZM2G133943	0.750468	1.11001	0.753498	1.14813	1.16874	0.997637	0.916367	1.31419	1.0543	1.10367	1.35836	0.965671
GRMZM2G430039	7.6636	5.46196	5.58273	7.31178	7.32641	6.09426	5.90432	5.7449	6.36486	8.8795	5.6072	7.7771
GRMZM2G137561	3.56693	3.15384	3.16812	2.44129	4.41329	3.25317	3.42596	2.94755	3.33862	4.01333	3.4275	3.673
GRMZM2G178079	0.688664	0.66953	0.770623	0.954762	0.697753	0.628945	1.04133	1.80232	2.59671	1.00333	1.48472	1.3278
GRMZM2G066369	1.88058	0.863342	1.233	1.47444	1.20362	1.38802	1.12463	1.37052	0.898109	0.978249	0.552823	1.74166
GRMZM2G044383	3.09899	2.83669	2.29474	3.42022	4.22141	4.14236	2.79075	2.89122	3.16291	2.75917	1.46893	4.00064
GRMZM5G827566	0.679835	0.599054	0.770623	0.761392	0.854748	0.694009	0.468597	0.694645	1.19097	0.965708	0.331694	0.431103
GRMZM2G030529	32.6762	41.2995	36.5789	51.7022	33.998	37.4982	41.7363	37.7361	37.7011	46.5045	47.1479	38.7648
GRMZM2G030636	25.6483	19.2402	19.4711	53.6721	23.1305	19.6925	36.134	31.5594	36.2563	24.6067	29.2048	25.1937
GRMZM2G418294	0.803442	0.863342	1.42137	0.737221	1.58739	1.19283	0.593556	1.164	1.40574	1.00333	1.76903	1.1726
GRMZM2G125304	25.8337	20.7026	26.0299	21.0652	25.3284	23.0541	21.5659	23.1486	22.6285	22.7129	23.7872	20.1239
GRMZM2G125266	1.81878	1.65621	1.74674	5.03969	5.73902	3.86042	4.11324	4.67477	6.89201	5.44308	3.99612	4.8456
GRMZM2G162292	38.3621	32.8951	39.1648	44.1366	45.5807	38.9946	36.8109	46.8416	45.8036	49.4894	38.9187	34.4538
GRMZM2G162251	50.0165	75.9565	60.6223	50.119	51.3197	72.7842	57.1167	46.3722	41.8402	45.9903	48.7116	54.7673
GRMZM2G039880	5.05903	4.01718	3.68186	1.64364	2.93056	1.27958	1.75984	1.07013	2.03051	1.12875	0.442258	2.00032
GRMZM2G506660	8.76723	8.75675	9.64135	14.962	10.7105	8.21966	9.87177	12.0343	10.0744	9.26829	15.3369	9.89813
GRMZM5G845018	5.11201	4.77481	7.0041	4.99135	3.41899	5.96414	5.16498	4.78742	6.42343	3.97571	2.41662	2.91426
GRMZM2G312693	12.8551	12.4744	9.8811	9.23339	16.8682	11.4728	11.7357	12.3159	9.44967	14.7615	8.29234	9.13938
GRMZM2G028302	0.141264	0.158573	0.325374	0.169198	0.174438	0.151814	0.249918	0.281613	0.136669	0.22575	0.315899	0.482835
GRMZM2G085198	0.697493	0.792865	0.804873	0.471338	0.697753	0.737384	0.905954	0.750968	0.449055	1.3545	0.631797	1.81063
GRMZM2G125095	0.00882903	0.0176192	0.017125	0.0120856	0.139551	0.0433755	0.385291	0.788516	0.780965	0.602	0.142154	0.224174
GRMZM2G097249	13.1199	18.9583	12.8951	6.84045	14.5307	14.2489	11.5691	11.4523	10.1525	9.97062	12.5412	10.6914
GRMZM2G003076	6.20681	5.51482	6.23348	6.81627	5.66924	3.68692	6.79986	4.93761	6.44296	5.44308	7.36044	3.74197
GRMZM2G303007	4.72353	4.14052	4.55524	4.2783	5.45992	4.14236	4.61307	5.3131	4.10006	5.51833	3.77499	4.20757
GRMZM2G095698	5.474	4.96862	3.92161	5.90985	4.36096	4.20743	6.11258	4.61845	4.41245	5.31766	5.87571	4.15583
GRMZM2G166804	1.14777	0.510957	0.650748	1.49861	0.976854	0.455443	1.73901	0.450581	0.839537	1.22908	1.2478	0.844962
GRMZM2G040743	103.397	127.228	126.81	85.5539	79.4392	120.02	93.7818	90.9985	92.4467	66.9098	91.579	93.5149
GRMZM2G052685	0.653348	0.528577	0.428124	0.229626	0.244214	0.19519	0.0728928	0.0563226	0.136669	0	0.0473848	0
GRMZM2G083173	113.683	123.528	148.696	179.918	94.8247	161.183	116.993	89.5717	114.04	102.503	119.489	141.402
GRMZM2G083382	8.2728	3.48861	3.37362	5.08803	5.8088	2.62422	5.56068	3.88626	4.58817	4.70312	2.92206	2.62111
GRMZM2G083398	2.26023	3.34765	2.70574	2.09081	3.15733	2.25553	2.88447	2.36555	2.831	2.94729	2.46401	2.29347
GRMZM2G383854	2.06599	2.25526	2.50024	3.17851	1.84905	2.36397	1.97852	1.746	2.01098	1.94396	1.5479	2.44867
GRMZM2G040441	4.77651	2.32574	2.63724	2.77969	4.01208	1.34464	2.58249	2.59084	3.37767	3.4615	1.67426	1.79339
GRMZM2G095020	6.68358	6.06101	5.41148	9.39051	5.32037	5.66051	7.62251	6.77748	6.32581	6.15796	6.855	5.56985
GRMZM2G057768	12.3342	11.752	13.7171	23.9536	12.1932	13.0343	18.2024	13.1983	12.5345	14.0843	18.7328	12.364
GRMZM2G119766	7.31927	6.97721	8.9906	5.32975	4.41329	3.83874	7.50796	9.19935	11.5583	8.07683	4.45417	5.4319
GRMZM2G136769	55.1991	67.5169	56.3753	59.8116	55.7854	52.7013	45.0894	44.3634	52.5589	40.2462	61.9161	66.0967
GRMZM2G026147	5.45634	3.08336	3.71611	3.106	4.9366	2.77603	4.48812	3.30426	6.11105	3.48658	2.1797	2.56937
GRMZM2G327907	0.600374	0.264288	0.376749	0.471338	0.436096	0.260253	1.04133	0.713419	1.01525	0.589458	0.710772	0.603544
GRMZM2G026767	3.97306	3.73527	2.89412	2.91263	2.14559	3.12304	3.18646	2.55329	2.55766	2.32021	3.17478	2.12103
GRMZM2G054304	0.220726	0.334765	0.137	0.30214	0.313989	0.303629	0.301985	0.319161	0.195241	0.338625	0.505438	0.327638
GRMZM2G175134	1.3685	0.828103	0.667873	1.31733	1.25596	1.36633	0.95802	0.901161	0.66382	0.940625	0.663387	1.00016
GRMZM5G813670	0.45911	0.352384	0.650748	0.459252	0.540759	0.216878	0.551903	0.844838	0.820013	0.652166	0.458053	0.327638
GRMZM2G047187	4.75002	4.22861	3.44212	3.42022	4.98894	3.25317	4.09241	4.97516	4.4515	4.40212	3.09581	3.79371
GRMZM2G052344	9.76491	6.8715	10.0181	6.24825	12.0711	8.19798	6.39374	6.38322	12.2807	9.74487	3.85396	5.89749
GRMZM2G453832	15.1065	21.6012	19.7279	21.8508	14.583	20.0612	21.6492	17.7228	16.3417	17.0441	21.0231	20.9861
GRMZM2G154549	0.229555	0.158573	0.10275	0.0845991	0.279101	0.0650633	0.249918	0.0938709	0.156193	0.301	0.363283	0.206929
GRMZM2G127067	133.415	185.618	176.747	219.003	159.873	179.076	213.128	164.988	172.339	156.031	217.133	185.754
GRMZM2G127168	35.1925	19.3459	24.0606	23.4219	31.3989	23.4445	30.0839	31.3717	33.2496	39.8072	21.6075	23.6589
GRMZM2G143082	7.39873	5.4091	6.64448	6.44162	5.3727	5.63882	6.5187	9.25567	8.53204	6.81012	6.09684	6.74245
GRMZM2G113761	2.82529	1.30382	1.644	0.797649	2.18048	1.4097	0.426944	0.337935	0.741916	0.175583	0.0947696	0.137953
GRMZM5G899428	4.91777	3.17146	3.68186	3.91573	3.45388	3.14473	3.66547	3.84871	4.90055	4.13875	3.25376	4.38001
GRMZM2G090100	13.4643	16.104	8.93922	18.0196	14.1818	8.82692	18.4419	15.4136	16.4588	12.8176	16.6636	10.0533
GRMZM2G090029	41.4964	48.7348	48.2239	63.7998	47.7263	75.1047	34.1971	31.8222	33.4448	42.1651	47.985	67.2348
GRMZM2G143202	0.891732	0.775246	0.530873	0.966847	0.697753	0.650633	0.676862	0.901161	0.527151	1.07858	1.26359	0.724253
GRMZM2G177400	2.88709	2.41383	2.73999	3.79488	3.88997	2.60253	3.50927	3.22916	4.3734	4.50246	4.09089	3.15567
GRMZM2G177391	1.10363	0.66953	0.736373	0.145027	0.348877	0.19519	0.0208265	0.112645	0.136669	0.163042	0.0789746	0.0689765
GRMZM6G178175	89.3145	124.85	105.096	120.481	73.5432	124.856	105.465	80.1658	82.4113	80.4673	95.2592	125.21
GRMZM2G117804	11.4424	5.56767	8.80222	8.1336	12.9259	7.8076	7.92449	11.227	14.1159	13.4823	6.09684	7.22529
GRMZM2G464885	1.94239	1.56811	2.51737	2.28418	1.63972	1.32295	1.78067	1.72723	2.2648	2.13208	2.68514	1.84512
GRMZM2G458718	0.176581	0.264288	0.205499	0.422996	0.279101	0.325317	0.187439	0.319161	0.234289	0.351166	0.268514	0.241418
GRMZM2G373341	1.75698	1.39192	1.55837	2.09081	1.41295	1.25789	2.03059	1.85864	2.55766	2.18225	1.61108	1.44851
GRMZM2G071208	25.9309	37.987	29.8488	46.1428	27.2822	33.898	29.6778	29.7571	32.82	25.886	48.0008	36.9886
GRMZM2G071172	22.5317	26.0412	31.9723	34.3835	22.8689	34.8739	31.1356	29.0812	28.6614	28.5323	31.5899	39.1786
GRMZM2G071157	9.11156	18.7116	17.9469	14.2368	14.0772	14.9429	44.6208	35.0702	52.3051	18.5867	25.4456	32.0913
GRMZM2G053742	3.77882	4.98624	4.16136	5.18472	5.11104	3.62186	5.27952	5.82	4.74436	5.59358	4.61212	3.53504
GRMZM2G053720	18.1701	9.72581	14.5391	13.7292	9.87321	7.52566	17.9525	17.6102	32.3124	36.6342	3.50647	33.0742
GRMZM2G079470	497.639	390.142	489.774	215.051	378.618	396.561	318.885	329.712	441.226	235.909	171.865	351.487
GRMZM2G079487	43.0415	26.7988	29.7632	55.4487	47.2728	30.5364	41.4239	46.1845	53.6523	61.8806	32.0005	33.3674
GRMZM2G107741	28.1469	27.8031	30.4995	27.1201	32.2885	29.6038	27.189	33.005	33.2691	32.671	35.6807	28.1769
GRMZM2G089291	1.71283	1.48001	1.47275	3.16643	1.79671	1.84346	1.96811	2.06516	2.08908	1.56771	2.62196	1.43126
GRMZM2G089248	20.4569	16.7559	19.7964	15.0707	19.0312	21.7095	14.9118	17.1033	22.5308	17.7214	10.4089	19.5376
GRMZM2G089121	3.25791	3.18908	2.89412	2.13915	2.3898	2.32059	1.8848	2.45942	3.59244	2.34529	2.65355	1.86237
GRMZM2G114893	4.78533	3.78813	3.78461	8.3874	7.29152	4.68456	8.99706	6.51464	8.55156	10.3594	5.07017	8.55308
GRMZM2G114906	9.65896	9.65533	9.72697	9.26965	7.81484	6.83165	8.20565	9.01161	8.27823	10.3845	7.73952	8.48411
GRMZM2G061099	42.9267	37.8461	45.0729	60.6697	49.9766	58.5136	47.9531	53.6379	41.7426	49.4643	47.7165	44.8864
GRMZM5G813892	10.0916	14.5887	12.9978	10.1882	11.2164	16.2875	11.0068	11.0768	10.7773	9.83266	13.2046	14.761
GRMZM2G428071	1.83644	2.27288	1.86662	1.38984	1.76183	2.16878	1.60364	2.23413	1.44478	2.16971	2.05334	2.06929
GRMZM5G806839	0.476768	0.211431	0.273999	0.350482	0.261657	0.347004	0.468597	0.319161	0.878585	0.4515	0.142154	0.137953
GRMZM2G154565	24.271	13.5668	15.8063	14.0072	25.6948	22.9023	25.1376	25.4203	35.5925	26.4378	10.5036	26.5732
GRMZM2G154487	39.0155	28.825	28.5815	21.742	37.1902	34.9607	33.7494	34.2066	38.033	46.4543	24.182	31.1256
GRMZM2G123585	135.905	139.491	130.68	75.6679	91.0568	103.451	105.455	124.154	148.657	91.4914	58.1569	85.6171
GRMZM5G881779	1.11246	2.22002	2.31187	1.4261	1.84905	3.05798	1.35372	3.11652	2.71385	1.63042	2.63775	2.3452
GRMZM2G033478	61.6355	101.839	68.7909	75.7041	68.4321	72.1552	81.3067	70.1591	64.5663	60.0118	97.3284	75.4603
GRMZM2G113098	5.99491	6.34292	4.31549	4.73755	7.29152	3.53511	4.37357	4.11155	4.17816	6.07016	4.95961	5.39741
GRMZM2G021621	70.8795	52.3996	46.3915	68.4649	67.5774	54.4797	112.411	92.5943	107.851	122.043	79.796	89.5142
GRMZM2G172794	1.71283	1.70906	2.79137	1.69198	2.47702	2.88447	1.29124	2.55329	2.57718	1.98158	2.32185	2.72457
GRMZM2G082916	6.53348	6.58959	6.25061	7.14258	7.30896	6.48464	5.85225	9.19935	7.2825	6.58437	8.70301	6.20788
GRMZM2G176595	0.759297	1.05715	0.753498	1.72824	1.77927	1.08439	2.29092	2.27168	2.22575	3.59946	1.34257	2.51764
GRMZM2G309248	0.935877	0.317146	0.582248	0.628451	0.488427	0.455443	0.47901	0.337935	0.624772	0.363708	0.410668	0.413859
GRMZM2G114772	3.39918	3.34765	3.11674	2.71926	3.3841	3.62186	2.58249	3.00387	2.32337	3.28591	2.85888	3.25914
GRMZM2G114707	4.11433	4.61624	4.74361	4.5321	6.57632	4.87975	5.4149	6.19548	7.26297	5.34275	5.02279	4.43174
GRMZM2G114667	10.6566	8.7039	9.52147	8.99168	10.8152	9.43418	9.03871	8.22309	11.1678	9.55674	6.79182	10.6396
GRMZM2G425719	3.8936	2.81908	3.11674	2.5984	3.20966	1.66996	2.78034	3.00387	4.52959	3.71233	2.63775	2.46591
GRMZM2G165867	0.317845	0.334765	0.256874	0.30214	0.104663	0.108439	0.239505	0.35671	0.605248	0.263375	0.300104	0.206929
GRMZM2G094639	40.1191	38.0751	44.542	16.666	19.7813	21.8613	42.8402	28.4429	46.116	48.2854	32.7113	40.3857
GRMZM2G423886	3.58459	1.93811	2.48312	2.01829	2.40725	1.53983	3.25935	2.27168	3.29958	2.84696	1.8638	2.51764
GRMZM2G148074	0.671006	0.845723	0.308249	0.737221	1.18618	0.260253	0.624796	0.919935	0.566199	0.589458	0.489643	0.534568
GRMZM2G365134	0.353161	0.193811	0.616498	0.918505	0.401208	0.845823	0.562316	0.281613	0.898109	1.14129	0.363283	0.931183
GRMZM2G079031	17.9582	32.5251	25.6532	14.0435	19.9034	20.0829	12.5063	14.8128	17.2593	10.8987	22.8079	24.6074
GRMZM2G163189	21.3839	17.8307	15.1898	25.7665	17.9846	16.3092	20.1601	14.7941	16.6345	17.2573	16.6163	16.951
GRMZM2G392477	34.6716	34.1108	34.8664	27.0476	43.0514	42.7466	31.9479	47.2546	46.3893	40.2713	27.9728	35.6091
GRMZM2G092590	0.0882903	0.176192	0.119875	0.205455	0.209326	0.130127	0.166612	0.22529	0.234289	1.79346	0.505438	0.620788
GRMZM2G088524	155.267	116.939	124.344	91.9472	137.981	109.632	91.5534	103.784	97.7182	110.479	69.782	88.79
GRMZM2G052666	26.2929	18.4649	17.6216	12.2669	17.4264	14.1621	13.4123	13.4611	17.6693	13.6202	10.8827	14.5713
GRMZM2G178576	1303.16	729.682	960.282	830.969	1395.68	882.54	951.897	1265.79	1506.95	1487.68	728.652	914.007
GRMZM2G076468	0.503255	0.493338	1.21587	1.13605	1.15129	1.58321	0.593556	0.35671	0.527151	0.188125	0.205334	0.741497
GRMZM2G180909	63.7368	63.2178	62.0094	96.1046	60.6871	70.0949	81.8274	67.4744	64.742	77.4949	82.8602	67.1486
GRMZM2G481163	88.4581	100.958	92.9714	77.2148	94.0048	96.5106	96.6975	67.5495	83.9147	67.2233	63.6536	95.4462
GRMZM2G180916	7.7254	6.06101	5.44573	3.55316	6.94264	4.22911	3.23852	5.0878	7.1263	4.75329	2.93786	3.70749
GRMZM2G107575	26.6107	36.1194	25.4306	28.2682	29.2707	26.8061	24.0755	31.2402	25.6742	27.6167	29.268	20.486
GRMZM2G098208	32.1112	30.076	33.2909	21.0531	33.8061	30.9918	24.7836	33.7935	32.4491	32.4954	32.1743	29.953
GRMZM2G399484	13.7291	9.72581	11.4395	12.1218	10.5012	8.19798	9.87177	11.9967	11.6949	14.4731	8.27654	8.72553
GRMZM2G155422	14.5944	14.6063	14.8987	11.0462	12.3502	15.3766	11.163	14.9443	12.6516	12.0024	10.1719	11.5536
GRMZM2G007939	4.52929	3.70004	5.70261	2.74343	4.62262	3.07966	7.52879	5.38819	7.98536	15.7147	5.54402	21.3137
GRMZM5G887922	7.54882	5.84958	6.30198	10.7199	9.61155	5.87739	13.5789	12.6726	13.2178	9.66962	8.1028	6.98387
GRMZM2G042538	59.5606	42.2685	59.8688	58.7722	40.6965	33.7679	44.1418	34.507	50.997	26.2873	23.9767	32.0913
GRMZM2G050961	17.8435	13.4082	17.8099	22.8539	17.8276	20.7986	16.7133	18.1922	23.097	18.9128	16.6163	17.9511
GRMZM2G143858	1.39499	1.72668	1.62687	2.15124	1.53506	2.06034	1.52034	2.08393	1.46431	1.36704	1.8638	1.6037
GRMZM2G070899	45.5401	67.1821	56.7521	86.2065	55.6807	74.8011	48.8382	59.2889	55.0385	44.3473	58.2043	61.5443
GRMZM2G086869	4.07018	2.92479	2.79137	1.19647	1.5525	1.4097	1.55158	1.99006	2.38194	1.64296	3.08001	1.7589
GRMZM2G086750	11.9987	13.232	12.3813	10.5386	11.1815	13.5982	10.6424	11.3208	9.9573	12.2532	11.9568	11.9674
GRMZM2G174757	218.686	310.398	241.958	330.855	204.825	351.949	285.198	226.529	203.012	245.704	252.798	312.015
AC211390.3_FG001	0.653348	0.546196	0.770623	0.543852	0.924523	0.715696	0.718515	0.600774	0.937158	0.576916	0.552823	0.672521
GRMZM2G049422	35.0512	38.5861	36.2021	27.0838	35.5854	34.3317	26.8662	36.5721	30.4186	28.3442	26.5039	28.9356
GRMZM2G077937	1.27138	1.76192	0.976122	0.833906	2.2677	0.910886	0.853887	1.42684	0.780965	0.852833	1.42154	1.05189
GRMZM2G034383	27.4053	32.3665	21.8514	26.0928	27.8055	21.9263	29.1675	23.4302	22.7456	23.2522	21.6075	17.8304
GRMZM2G034096	34.548	46.1271	40.295	50.1915	33.684	49.3397	33.739	34.2253	31.8243	26.5382	39.0135	44.714
GRMZM2G033526	77.3423	136.408	103.623	211.075	107.088	159.405	125.719	121.075	99.944	92.8459	195.004	148.903
GRMZM2G169080	68.6545	64.6625	82.0114	87.7172	59.2916	75.4084	57.7728	45.9592	51.6999	54.7318	56.688	67.2693
GRMZM2G001895	21.843	32.7541	28.2219	36.1843	19.6941	29.3652	26.3351	20.952	18.8408	21.8099	29.347	27.763
GRMZM2G001930	47.7297	45.1228	43.172	41.937	48.4764	49.6216	45.0061	51.1033	52.3246	51.5086	50.7965	54.4052
GRMZM2G094390	6.80718	4.08766	5.54848	5.4506	9.472	6.35452	5.12332	7.09664	6.67725	6.1705	3.7434	4.77662
GRMZM2G094168	0.256042	0.158573	0.205499	0.217541	0.209326	0.151814	0.374877	0.337935	0.468579	0.426416	0.252719	0.0862206
GRMZM5G881568	10.9303	6.74816	6.45611	6.56248	8.4777	5.24844	8.41391	7.50968	8.55156	13.081	5.89151	6.36308
GRMZM2G169931	5.72121	7.06531	6.88423	7.0459	5.3727	6.94009	5.37324	5.14413	5.72057	5.68137	9.06629	8.17371
GRMZM2G024823	74.5082	46.1447	47.9499	63.3164	60.4429	50.1855	70.7269	60.6782	71.4778	82.5994	47.4006	53.8534
AC194914.3_FG002	3.41683	1.19811	1.35287	0.82182	3.17478	1.32295	1.69736	2.75981	3.06529	2.45817	0.995081	1.36229
GRMZM2G121128	13.7998	8.77437	12.6725	14.5148	13.1526	10.9523	12.7042	12.6914	14.8774	12.2281	11.6882	10.3465
GRMZM2G033876	74.7819	104.658	95.1291	130.814	74.1537	107.983	109.068	82.4187	78.5846	60.2627	115.019	98.7916
GRMZM2G072117	117.294	182.394	170.565	211.57	104.611	180.095	169.986	131.663	133.057	112.674	188.734	209.809
GRMZM5G862565	8.24631	14.624	8.73372	6.84045	9.94298	6.65814	6.68531	8.33574	6.44296	7.01079	9.47696	6.6045
GRMZM2G160454	1.69517	1.44478	2.14062	2.00621	2.35492	1.88684	1.34331	2.81613	2.53814	1.12875	3.04842	0.620788
GRMZM2G703697	0.874074	0.634292	0.667873	0.906419	0.627978	0.802447	0.999673	0.976258	1.54241	0.702333	0.568617	0.724253
GRMZM2G123140	422.796	538.109	514.177	1006.42	488.863	584.659	560.983	521.322	586.407	365.389	556.85	485.37
GRMZM2G003318	5.96842	4.66909	3.75036	3.63776	7.41363	4.38093	4.82134	6.47709	5.40818	6.4715	3.7276	4.41449
GRMZM2G157878	76.9009	52.7167	54.9882	71.7884	67.7344	55.4773	58.887	57.0548	58.6309	95.9939	42.6621	54.5087
GRMZM2G456626	26.5842	24.5964	25.8416	35.3141	19.9906	22.9673	27.7513	19.2999	19.3679	24.2807	27.9096	24.0383
GRMZM2G047781	12.7933	13.0911	15.9947	19.9775	12.6817	15.9188	14.3495	15.2822	16.2831	10.2215	19.5225	15.9681
GRMZM2G068917	34.5127	28.9131	23.6838	19.9291	21.5955	17.4803	23.7318	22.8857	29.3252	25.6101	16.0003	23.2623
GRMZM2G053079	57.0355	86.0523	60.2113	73.4562	51.4593	68.1647	60.8863	64.7709	46.7603	47.558	66.9547	57.5264
GRMZM2G090500	90.8772	116.41	100.678	141.74	71.1883	114.88	123.033	84.6153	90.5333	84.7565	99.5554	116.708
AC205558.3_FG002	0.309016	0.22905	0.10275	0.0845991	0.122107	0.0650633	0.124959	0.22529	0.292862	0.351166	0.0631797	0.137953
GRMZM2G158976	11.1511	7.2415	9.72697	10.8891	9.87321	6.24608	8.68466	8.29819	9.56682	10.836	7.7711	8.48411
GRMZM2G057690	53.1949	31.7146	42.5384	55.0861	58.9427	39.1247	50.9833	56.2099	75.6364	73.6572	35.3491	43.7138
GRMZM2G057466	10.842	14.1835	13.015	14.0918	13.4841	14.4874	15.3491	16.6527	13.3935	12.9681	15.1315	15.0714
GRMZM2G089147	7.62828	2.99527	5.13749	3.46856	7.18686	3.0146	4.29026	5.27555	6.42343	6.58437	3.33273	3.0867
GRMZM5G866843	86.0919	101.769	93.5194	137.292	76.561	92.6718	102.029	77.1807	94.4186	74.6354	137.858	119.243
GRMZM2G098331	7.90198	9.09152	7.79185	13.0887	8.96613	8.8703	10.8923	11.1519	9.72301	10.4221	13.1256	7.96678
GRMZM2G025303	19.2738	20.7907	18.4436	13.4996	19.3801	18.478	17.4526	18.3424	14.3112	19.3392	11.9094	16.2957
GRMZM2G025157	0.476768	0.757627	0.821998	0.882248	1.09896	1.36633	0.885127	0.919935	0.488103	0.840291	0.979286	1.08638
GRMZM5G868757	101.931	115.335	121.347	99.4886	140.946	165.131	106.757	144.017	126.926	125.931	112.112	132.521
GRMZM6G685663	0.423793	0.211431	0.119875	0.10877	0.22677	0.281941	0.114546	0.187742	0.273338	0.22575	0.0631797	0.0517324
GRMZM2G457147	34.9894	24.6317	28.4103	21.9958	39.4928	28.2592	22.5655	31.259	32.7224	35.3675	16.1898	23.1416
GRMZM2G132898	18.5586	24.1736	22.8789	35.9305	21.5955	25.9386	27.793	22.285	24.4832	18.7372	29.9314	23.6417
GRMZM2G433624	3.64639	3.29479	4.00724	4.29039	4.9366	4.61949	4.95671	3.86748	4.11959	4.37704	6.01787	5.1215
GRMZM2G128641	0.565058	0.440481	0.256874	0.277969	0.279101	0.368692	0.41653	0.300387	0.156193	0.275917	0.252719	0.327638
GRMZM2G041028	5.62409	4.21099	4.65799	5.34183	4.91916	4.20743	5.0296	5.10658	5.27151	4.56516	6.72864	5.51812
GRMZM2G430710	5.16498	4.581	4.94911	3.62568	5.79135	4.38093	3.6134	3.54832	4.43197	5.19225	5.13335	5.0008
GRMZM2G086669	72.919	50.5319	54.2518	82.0249	95.4701	57.9063	79.0783	87.882	78.897	109.94	72.7041	52.767
GRMZM2G394410	2.1896	1.65621	2.00362	2.00621	2.12815	1.30127	1.54116	1.91497	2.46004	1.41721	1.62688	1.63819
GRMZM2G306079	21.3398	18.2359	18.6662	12.279	21.578	15.8538	13.9434	20.3512	17.0836	15.9404	15.5896	15.3818
AC205500.3_FG002	0.485597	0.246669	0.325374	0.592194	0.156994	0.542194	0.44777	0.281613	0.214765	0.37625	0.742362	0.913938
GRMZM2G012434	163.231	145.112	175.651	128.977	145.813	177.579	138.83	145.782	178.509	160.433	123.722	179.873
GRMZM2G012306	0.980022	0.634292	0.547998	0.314225	0.610534	0.433755	0.458183	0.675871	0.917633	0.564375	0.268514	0.689765
GRMZM2G011518	79.8762	82.9689	88.0736	91.2825	76.9622	118.502	89.1167	79.5462	83.3485	82.2984	78.7061	112.242
GRMZM2G166979	4.94426	5.55005	8.11723	6.10322	4.22141	8.24135	5.22746	4.46826	5.48628	3.33608	7.96064	8.32891
GRMZM2G144155	0.45911	0.775246	0.907622	0.833906	1.13385	0.672321	0.572729	0.80729	0.898109	0.514208	0.363283	0.707009
GRMZM2G380777	0.317845	0.246669	0.513749	0.374653	0.279101	0.238565	0.333224	0.319161	0.390482	0.137958	0.284309	0.189685
GRMZM2G469795	62.951	57.5268	51.6317	27.0113	58.1752	54.9785	40.4347	47.7428	50.5284	58.5194	30.1841	50.8702
GRMZM2G169812	3.0107	2.09669	2.29474	1.72824	1.69205	2.21215	2.25968	2.21535	2.38194	2.73408	2.10073	3.0867
GRMZM2G143625	2.63105	2.16716	1.74674	1.35359	1.69205	1.10608	2.08265	2.34677	3.08481	2.97237	1.94278	3.22465
GRMZM2G321940	24.6153	22.0945	22.2796	22.0804	28.887	20.7552	21.6075	27.2601	28.31	24.0173	21.5443	19.0375
GRMZM2G020620	27.2552	33.9346	45.5181	48.2578	36.6146	56.1279	37.2586	35.9526	42.1135	33.1476	54.0818	56.5607
GRMZM2G159992	12.1487	14.2187	12.8951	6.98547	16.9554	12.6657	10.8506	14.137	11.1483	10.535	11.7514	12.0019
GRMZM2G036567	9.79139	9.86676	10.412	14.5511	9.97787	11.9716	10.8506	9.12426	10.914	7.83854	11.2776	10.3637
GRMZM2G041613	6.145	7.66436	7.1411	5.80108	9.31501	6.65814	4.7901	7.43458	5.07627	4.86616	7.12351	5.06977
GRMZM2G149903	17.0753	15.8573	17.8613	27.0959	15.8913	19.6708	24.2108	17.1784	18.4308	16.5174	22.1761	22.2794
GRMZM2G333641	5.1385	7.64674	7.08973	11.4813	6.22745	7.00515	6.43539	7.88516	6.18914	6.622	10.5826	7.81159
GRMZM2G343916	12.29	7.85817	9.7441	8.41157	13.1875	7.52566	12.5063	9.14303	9.82063	14.2599	8.68721	9.62222
GRMZM2G033930	38.9095	38.0399	49.2856	37.1874	47.203	58.5787	39.2788	36.666	39.6535	39.5564	47.0215	50.715
GRMZM2G083475	31.9258	32.4017	27.1088	37.1632	49.6277	38.4958	37.4148	45.4148	31.2191	48.7996	34.7804	31.6774
GRMZM2G034372	46.7497	54.091	53.4641	58.3492	42.0396	58.8606	48.6924	44.4948	45.0812	47.6583	49.7066	51.6289
GRMZM5G811593	0.441451	0.370004	0.239749	0.193369	0.331433	0.130127	0.135372	0.431806	0.156193	0.576916	0.789746	0.758741
GRMZM2G015767	18.5763	12.9325	14.1623	9.94644	11.8444	8.84861	13.7247	13.799	19.4851	15.6269	7.67634	8.72553
GRMZM2G090887	22.1962	27.8912	32.486	24.6063	26.0611	33.7679	24.2733	25.9459	20.7151	22.7255	38.6186	30.6945
GRMZM2G069098	0.176581	0.22905	0.462374	0.435081	0.0697753	0.520506	0.593556	0.506903	0.859061	0.551833	0.521233	0.310394
GRMZM2G107851	8.49353	5.42672	5.27448	4.90675	10.2744	6.22439	6.8311	9.18058	11.9878	13.4823	4.40679	5.84576
GRMZM2G110198	15.0094	18.9407	15.4125	11.9285	17.0775	15.0296	12.6938	14.3059	13.9207	13.984	18.1958	14.5023
GRMZM2G466993	1.53625	1.32144	1.4385	0.785563	0.610534	0.694009	0.656035	0.938709	0.800489	0.802666	0.363283	0.913938
GRMZM2G326643	73.0072	98.1567	118.59	109.653	105.134	137.435	98.6656	102.113	99.1239	77.4071	135.536	116.053
GRMZM2G038973	5.4122	6.85388	5.18886	5.08803	4.91916	4.38093	5.9668	5.01271	5.27151	4.33941	6.19161	5.98371
GRMZM5G890472	0.423793	0.334765	0.565123	0.30214	0.488427	0.303629	0.260332	0.281613	0.546675	0.351166	0.568617	0.448347
GRMZM2G039577	8.19334	13.003	10.9771	10.9375	8.6347	10.9306	9.52813	9.78135	7.04821	8.9422	15.8423	12.2606
GRMZM2G352248	18.1172	30.6222	21.5774	16.5693	26.3576	22.9023	18.1711	24.9133	21.0079	18.7122	26.6145	22.2277
GRMZM2G032171	10.9392	15.9454	12.5355	24.0141	11.2862	13.2295	15.4637	13.1795	13.4131	10.5726	23.5344	16.2612
GRMZM2G148536	434.803	364.912	388.343	365.045	268.426	325.382	297.403	271.249	373.906	231.206	207.056	299.565
GRMZM2G477139	57.6094	47.9595	41.5794	52.3185	59.7277	44.3515	63.2189	62.4805	52.9689	66.7216	36.7706	43.0931
GRMZM2G163751	9.31463	6.39578	9.0591	5.90985	9.94298	6.80996	8.08069	8.99284	10.8554	7.63787	4.9754	6.55277
GRMZM2G129413	13.0846	21.5659	17.4161	19.0348	9.71621	17.437	13.1311	10.7013	16.5369	19.7155	15.716	29.0736
GRMZM2G067370	0.18541	0.387623	0.342499	0.265883	0.104663	0.0433755	0.270745	0.187742	0.312386	0.22575	0.252719	0.379371
GRMZM2G337766	0.63569	0.405242	0.359624	0.483424	0.837304	0.498819	0.614382	0.675871	0.66382	0.739958	0.300104	0.896694
GRMZM2G003368	273.585	189.319	191.474	150.309	221.292	143.53	142.984	187.479	212.5	224.696	109.269	137.712
GRMZM2G134985	53.9101	54.3377	52.351	57.5878	49.4707	57.3208	55.638	51.1221	52.5199	54.6189	51.144	54.25
GRMZM2G057522	0.211897	0.176192	0.188374	0.10877	0.279101	0.173502	0.291571	0.22529	0.136669	0.338625	0.0631797	0.0862206
AC210517.3_FG003	0.900561	0.405242	0.428124	0.422996	0.470983	0.325317	0.354051	0.262839	0.527151	0.865375	1.05826	0.258662
GRMZM2G152975	1.32435	2.27288	0.976122	0.435081	0.261657	0.325317	3.16563	2.42187	4.25626	3.86283	2.13232	3.98339
GRMZM5G841743	0.732809	0.66953	1.31862	0.398825	0.575646	0.737384	0.874714	0.919935	0.839537	0.476583	1.02667	1.0174
GRMZM2G022804	0.2737	0.4581	0.428124	0.229626	0.261657	0.412068	0.364464	0.281613	0.527151	0.476583	0.584412	0.551812
GRMZM2G009655	14.303	11.9458	13.8198	15.4575	14.9843	11.95	14.8493	16.5588	13.745	17.0065	21.7338	11.8467
GRMZM2G053955	0.882903	0.493338	0.325374	0.265883	0.104663	0.108439	0.249918	0.281613	0.312386	0.163042	0.142154	0.327638
GRMZM2G030850	0.679835	1.49763	1.507	0.773478	1.5525	0.715696	0.437357	0.450581	0.546675	0.777583	0.805541	0.29315
GRMZM2G067929	8.51118	8.2458	8.15148	8.37532	9.07079	6.28945	7.96614	8.29819	7.7706	6.39625	10.1088	6.22513
GRMZM2G048371	341.789	316.089	333.183	608.437	354.267	350.149	356.342	363.769	341.164	388.553	447.849	396.977
GRMZM2G029519	3.99072	4.86291	4.14424	5.16055	3.20966	4.72793	3.89456	4.22419	4.35388	2.79679	7.53418	5.05253
GRMZM2G145012	3.74351	4.47528	2.60299	4.85841	3.45388	2.10371	4.42564	3.19161	3.241	3.03508	5.2913	2.58662
GRMZM2G172581	0.282529	0.387623	0.17125	0.193369	0.122107	0.520506	0.218678	0.0938709	0.390482	0.112875	0.252719	0.29315
GRMZM2G172450	0.671006	0.89858	0.547998	1.11187	0.610534	0.715696	0.468597	0.131419	0.488103	0.7525	0.584412	0.534568
GRMZM2G018929	5.69472	6.48387	4.29836	2.98514	3.97719	3.92549	2.97819	3.66097	3.59244	3.93808	5.5914	5.08702
GRMZM2G015880	18.4792	18.0245	16.3201	28.8241	16.2228	13.9019	24.2525	18.0983	13.2764	21.4462	23.7398	14.3988
GRMZM5G883813	1.21841	1.26858	1.3015	1.09979	1.15129	0.889199	1.06215	1.03258	0.859061	0.840291	1.21621	0.896694
GRMZM2G046658	8.62596	15.0644	7.10685	8.472	9.57666	5.42194	6.86234	6.51464	8.2587	6.78504	11.7988	8.5186
GRMZM2G168479	0.962364	1.18049	0.976122	1.0877	0.994298	0.737384	0.968433	0.675871	1.95241	0.7525	1.12144	1.06914
GRMZM2G063824	0.0264871	0.0704769	0	0.0120856	0.104663	0.0650633	0.187439	0.300387	0.292862	0.4515	0.410668	0.172441
GRMZM2G019673	16.7928	13.5844	14.0082	16.7023	13.9376	14.3139	16.505	13.6488	14.155	17.922	15.7317	16.4681
GRMZM2G029514	0.282529	0.140954	0.667873	0.616365	0.59309	0.477131	0.406117	0.488129	0.351434	0.438958	0.458053	0.551812
GRMZM2G072415	21.9666	20.9669	17.9641	21.2827	26.8112	23.4228	20.1601	28.7808	21.6718	28.5323	20.5176	22.9692
GRMZM2G116638	14.9122	16.8264	15.344	13.9709	14.6354	17.2635	12.1106	11.6963	11.363	9.68216	13.5994	13.2607
GRMZM2G703749	8.22866	7.22388	8.28848	5.64397	9.48944	8.56667	7.57044	8.50471	7.79012	10.9489	6.855	8.13923
GRMZM2G165506	433.885	412.36	353.956	292.592	388.91	313.54	303.494	359.676	431.971	344.733	278.054	331.725
GRMZM2G077488	1.29787	1.03953	2.10637	0.447167	1.44784	1.30127	1.56199	1.48316	1.58145	1.27925	1.57949	1.74166
GRMZM2G153594	47.1117	66.0016	54.7827	40.8976	46.1389	66.7766	46.3078	47.3861	38.5016	36.8725	53.7975	53.2326
GRMZM2G099010	5.05021	4.51052	5.58273	4.2783	7.46596	5.57376	4.86299	6.55219	8.76633	5.35529	5.33869	3.93166
GRMZM2G080530	2.96655	2.00859	2.27762	1.22064	1.36062	1.58321	3.26976	2.328	3.35815	5.65629	2.06914	3.05221
GRMZM2G014872	6.10969	7.41769	6.43898	8.66537	5.19826	5.72557	7.0706	5.25677	4.88103	4.816	10.9143	8.10474
GRMZM2G167649	390.225	334.853	195.396	256.094	357.476	164.328	255.791	273.915	265.489	402.412	148.141	199.014
GRMZM2G119999	0.750468	0.4581	1.04462	0.568023	1.65716	0.650633	1.29124	1.03258	2.40147	1.29179	0.663387	1.03465
GRMZM2G061988	39.7571	56.5929	48.9089	45.6956	42.1443	51.9422	46.7347	43.2933	40.7273	35.0289	47.3374	49.3009
GRMZM2G004679	24.1739	25.3364	32.2805	34.4077	26.7588	41.2284	33.3537	23.9934	29.3057	20.468	33.0272	32.2293
GRMZM2G162158	0.706322	0.66953	1.04462	0.374653	0.488427	0.628945	0.343638	0.244064	0.605248	0.263375	0.726567	0.844962
GRMZM2G458824	4.69704	4.79243	4.70936	4.84632	3.71554	4.12068	3.34266	4.16787	5.97438	4.13875	3.55386	3.79371
GRMZM2G004572	37.1614	28.1379	34.4897	36.1359	37.103	33.3992	32.9267	32.179	31.9024	49.6524	24.877	28.1079
GRMZM2G449779	44.101	54.0205	42.487	49.708	46.2262	55.5858	47.8906	46.3159	34.1477	50.9818	36.6758	41.7997
GRMZM2G053531	20.2538	16.1568	18.1011	12.6415	17.688	19.9527	15.5053	16.5401	18.5479	14.9246	16.5847	16.9855
GRMZM2G045668	0.309016	0.193811	0.137	0.386739	0.575646	0.216878	0.728928	0.262839	0.292862	0.714875	0.205334	0.327638
GRMZM2G455784	0.99768	0.89858	1.33575	0.676793	0.976854	0.433755	0.499836	0.638322	0.566199	0.890458	0.963491	0.724253
GRMZM2G152526	48.7539	49.0519	57.1802	106.716	48.0403	59.0992	68.4776	50.3336	57.5376	56.7636	78.2797	74.5808
GRMZM5G817651	0.609203	0.563815	0.667873	1.01519	0.470983	0.433755	1.06215	0.694645	0.683344	0.7525	0.694977	0.672521
GRMZM2G173404	7.73423	6.48387	7.67198	6.68333	8.58236	7.65578	6.70614	6.28935	7.41916	7.18637	7.75531	6.89765
GRMZM2G077757	57.1238	56.5048	59.7832	81.6744	43.627	53.6989	60.449	40.4771	46.565	55.2711	51.76	57.0436
GRMZM2G118743	18.3644	22.8874	17.0907	15.0707	18.0718	13.5332	13.9642	17.047	17.9036	13.4572	20.0596	18.5719
GRMZM2G039214	27.4671	49.5629	37.3324	62.7121	27.1426	44.8503	39.5079	30.2452	28.5833	21.2205	57.1934	46.2315
GRMZM2G156608	48.6303	64.8564	50.7755	72.1993	44.883	61.3981	57.3771	43.9691	41.7426	52.7628	60.0207	57.3195
GRMZM2G017008	17.3314	14.1659	10.5832	9.51136	13.362	10.4969	9.54896	9.312	11.0897	10.2591	6.31797	8.91521
GRMZM2G420723	2.81646	4.21099	3.47636	3.1906	3.61087	3.94717	3.05109	3.13529	3.72911	3.74996	4.21725	2.82804
GRMZM2G126656	11.3541	10.1311	10.9257	12.2427	13.0131	13.1862	9.5802	14.0806	12.0073	13.7958	11.941	10.4499
GRMZM2G077708	79.3112	64.5744	66.2051	61.3586	60.2684	60.5522	57.4291	58.2939	57.4009	63.6238	43.4834	48.387
GRMZM2G158911	1.66869	1.05715	2.26049	1.23273	2.1107	1.30127	1.22876	1.38929	2.36242	1.10367	1.51631	1.13811
GRMZM2G159009	1.10363	0.863342	0.530873	0.845991	1.09896	0.954262	1.12463	0.769742	1.09335	1.00333	1.04247	1.20709
GRMZM2G147724	2.22492	2.69574	3.30512	2.88846	2.56424	3.38329	2.7491	3.90503	3.63149	2.20733	4.91222	2.79355
GRMZM2G065205	20.7747	22.7817	17.5017	15.1432	35.6203	24.8759	23.5652	31.259	21.1641	35.217	20.9125	17.7442
GRMZM2G479885	280.79	338.254	261.772	154.357	230.259	153.398	157.709	149.912	225.328	156.633	205.934	268.836
GRMZM2G006704	137.442	82.0351	76.7369	114.861	174.159	76.3409	128.718	152.202	136.805	170.742	92.7952	82.5131
GRMZM2G044354	10.6743	9.26771	9.17897	5.71649	12.2979	7.65578	7.06019	10.0817	9.25443	8.97983	8.00803	6.43206
GRMZM2G057820	8.73191	13.5139	10.2407	11.9285	7.51829	13.9019	10.7465	8.35451	6.50153	9.26829	14.2312	13.847
GRMZM2G432850	24.7301	22.8345	23.0331	29.2592	21.264	20.8636	28.7406	24.9133	27.7047	31.0281	22.492	21.6931
GRMZM2G110572	33.824	38.1985	35.2774	24.5338	35.0098	37.7367	30.8128	30.5832	28.5052	32.2948	26.5829	31.9534
GRMZM2G099909	53.7688	61.4735	54.406	89.3246	63.1118	52.9832	55.2319	67.5683	59.4509	50.6683	76.2895	51.0081
GRMZM2G135045	13.9675	7.89341	9.69272	8.71371	11.478	9.54262	9.24698	12.1469	12.9054	16.8058	7.40782	9.1049
GRMZM2G143046	0.326674	0.22905	0.445249	0.362568	0.279101	0.216878	0.114546	0.131419	0.292862	0.0501666	0.0631797	0.0862206
GRMZM2G048883	79.7879	100.958	79.8879	93.9896	65.2574	82.0665	76.9852	63.6069	65.6206	72.7542	65.8806	74.9429
GRMZM2G166159	33.0912	33.1241	26.6635	13.3304	32.149	16.2008	16.932	18.8681	29.2276	18.8376	24.0399	24.8315
GRMZM2G166166	16.6869	16.8087	17.9812	19.2765	25.9564	22.7071	18.4731	21.5152	20.7541	21.7723	26.4881	22.4001
GRMZM2G424181	173.482	173.391	187.364	153.463	151.883	215.793	164.196	142.59	146.743	146.462	133.751	185.185
GRMZM2G051114	1.23606	1.85002	1.69537	2.09081	1.39551	1.75671	1.50992	1.33297	1.24954	1.16637	1.95857	1.56921
GRMZM2G030408	54.325	45.299	41.3568	63.7878	51.1802	41.8791	49.8483	54.5766	62.5748	59.1088	44.9682	39.8684
GRMZM5G892709	6.9661	9.39104	10.0181	7.98858	9.12312	9.84625	7.6954	8.41084	5.72057	7.33687	9.36639	9.2256
GRMZM2G322024	27.7496	30.2346	41.6308	43.6894	25.7122	45.3925	39.2996	24.9133	22.6675	25.146	52.1391	51.3357
GRMZM2G007146	20.1567	19.9626	23.6496	18.2009	20.4616	20.3865	21.1181	28.0674	32.6834	30.7772	23.2028	28.7632
GRMZM2G130332	84.3614	119.141	126.571	131.515	110.158	161.747	126.802	118.315	103.693	85.7724	165.752	159.318
GRMZM2G130149	0.264871	0.140954	0.188374	0.30214	0.540759	0.238565	23.7631	27.9172	44.7298	28.1937	12.6991	29.5909
GRMZM2G306616	0	0	0	0.0241712	0	0	0.406117	0.469355	0.410006	0.125417	0.189539	0.275906
GRMZM2G171713	1.72166	1.85002	1.96937	2.00621	2.47702	1.69165	1.93687	2.96632	3.67053	1.64296	1.76903	1.89685
GRMZM2G119249	15.5303	17.6545	17.2962	23.011	19.1533	20.4299	17.9004	22.2662	19.2313	19.3392	27.6569	21.5034
GRMZM2G376727	107.82	137.236	120.012	242.981	129.869	142.684	196.467	142.74	120.327	135.149	202.254	139.902
GRMZM2G077851	615.719	604.005	531.61	520.043	667.628	698.693	614.976	590.58	749.531	820.776	468.146	683.988
GRMZM2G456357	2.49862	2.80146	2.68862	2.41712	1.91882	3.03629	1.59323	1.76477	1.71812	1.84362	3.45909	2.9315
GRMZM6G924006	1.35084	0.9162	1.48987	1.28107	2.04093	1.2362	1.45786	2.10271	2.98719	2.84696	1.35836	1.08638
GRMZM2G138419	81.9069	92.3952	102.989	93.3008	91.0393	103.125	106.58	102.883	87.7804	88.9831	101.94	104.93
GRMZM2G119252	18.435	11.012	11.9018	6.7075	13.8853	7.56903	8.53887	12.0718	11.4216	11.5132	8.68721	7.15631
GRMZM2G132077	18327.5	20807	23885.7	16479.3	15848.1	22309.1	15753.8	16048.2	20010.9	13439.1	14937.1	22156
GRMZM2G104070	13.8439	9.54962	9.70985	7.39638	10.571	8.11123	8.62218	9.19935	9.50824	13.7958	6.49172	9.44978
GRMZM2G056039	3996.54	3150.4	3210.83	2467.7	4004.51	3863.61	3072.33	3665.89	4041.06	3295.33	1914.88	3105.99
GRMZM2G123900	0	0.352384	0.205499	0.966847	0.418652	0.607258	1.6453	0.544451	0.898109	6.50912	7.06033	11.1742
GRMZM2G092652	28.0233	30.6927	30.705	30.0085	31.2245	34.9173	25.4292	29.4755	33.0934	24.983	25.6352	25.711
GRMZM2G403620	444.754	259.108	345.393	218.604	429.694	226.225	459.423	589.547	661.926	516.265	296.36	344.675
GRMZM2G065066	165.747	157.903	161.471	118.415	152.546	185.799	138.611	150.851	143.034	170.817	104.91	157.353
GRMZM2G061704	0.900561	1.2862	0.770623	1.77658	1.72694	1.82177	1.13505	1.44561	0.898109	0.978249	0.742362	2.15552
GRMZM2G179281	2.72817	1.7443	2.03787	1.2569	2.89568	1.66996	1.68695	2.27168	2.1086	2.62121	1.34257	1.27606
GRMZM2G179325	41.5671	55.8177	46.5627	43.5927	50.936	58.557	47.7552	63.0625	60.4076	56.2117	53.1499	55.7847
GRMZM2G093736	30.4425	21.9183	19.3169	16.098	25.468	12.5138	29.3133	29.4004	38.072	25.7229	13.1888	19.2272
GRMZM2G119248	27.7938	25.1074	28.239	28.1111	28.5556	29.3869	26.8141	29.682	28.1343	31.7304	23.645	28.9356
GRMZM2G093038	17.0577	13.3025	13.974	14.9982	16.938	11.603	13.9225	13.2358	14.6626	16.8434	13.3151	14.1229
GRMZM2G315848	5.50049	3.06574	3.18524	5.20889	4.15163	2.01696	5.4982	3.75484	5.85723	5.45562	4.21725	3.62127
GRMZM2G077024	11.5395	11.5054	11.6107	10.587	10.3267	12.709	10.5382	10.6074	10.4845	10.6353	8.03962	10.0706
GRMZM2G076989	3.13431	2.22002	2.65437	1.6799	2.77357	2.45072	1.98893	3.07897	3.94387	3.58691	2.44821	2.22449
GRMZM2G076911	25.2775	32.807	27.4855	28.6429	27.9973	29.5387	26.0019	31.2778	27.4509	28.2313	27.0251	27.4009
GRMZM2G429128	21.4104	20.6497	18.7347	20.5697	17.4787	16.5911	19.0459	19.4125	19.4655	21.6093	17.7377	19.6066
GRMZM2G086887	62.8627	53.7915	57.5912	45.6835	74.6945	61.2246	52.5557	71.8864	61.5791	75.7391	44.5733	45.1451
GRMZM2G417410	9.77374	10.5892	7.32948	6.92504	9.21034	7.30878	7.66416	8.37329	8.35632	8.26495	5.33869	6.08717
GRMZM2G060943	57.786	60.5749	63.4479	52.5119	64.4201	57.4726	65.3328	73.7075	60.5833	62.6581	58.8677	49.6803
GRMZM2G090657	0.414964	0.158573	0.410999	0.483424	0.313989	0.455443	0.458183	0.394258	0.312386	0.52675	0.521233	0.29315
GRMZM2G418223	0.132435	0.317146	0.599373	0.181284	0.209326	0.412068	0.426944	0.750968	0.839537	0.614541	0.616002	0.189685
GRMZM2G002138	21.3398	16.5621	19.0087	26.3708	21.3861	18.1743	22.2011	22.698	23.8975	29.6485	18.2905	21.969
GRMZM2G062788	10.0651	15.1173	11.4566	22.8659	11.478	14.8344	18.6293	16.0332	14.5455	14.7615	27.2463	20.1584
GRMZM2G062777	5.60643	5.70863	4.46961	3.45648	5.87857	3.79536	3.89456	4.80619	3.00671	3.37371	5.21233	4.38001
GRMZM2G429807	3.17845	3.41813	3.76749	2.07872	4.22141	1.66996	1.39538	1.95252	1.91336	0.852833	0.584412	1.06914
GRMZM2G429759	8.59948	8.79199	9.00772	9.74099	9.94298	8.21966	9.72599	10.2319	10.2892	10.0835	10.2509	9.05316
GRMZM5G873675	6.2333	9.77867	7.2781	7.36013	5.9309	6.15933	6.18548	5.12535	5.93533	3.48658	11.167	7.86332
GRMZM2G331902	27.5201	14.5887	14.4877	14.2489	17.6183	13.056	16.9944	19.4876	14.8579	17.1319	9.16106	10.0361
GRMZM2G139328	5.46517	4.45766	4.67511	4.48375	3.64576	4.40262	2.65538	2.14026	2.47956	2.408	2.41662	3.00048
GRMZM2G139324	37.8765	27.7679	24.5229	14.0555	13.8504	9.45587	6.26878	6.34568	8.20013	1.75583	1.2478	2.51764
GRMZM2G048140	148.681	143.385	172.003	164.811	148.203	149.299	133.915	129.204	178.704	90.626	114.624	154.852
GRMZM5G878732	54.5281	34.6394	30.157	23.1681	46.889	24.0084	32.0624	41.8289	38.7944	34.778	16.7742	19.003
GRMZM2G028036	3.48747	2.57241	3.51061	2.683	4.30863	3.47004	3.67588	4.56213	4.41245	4.26416	3.79078	3.17292
GRMZM2G060690	23.7589	34.4632	24.1462	22.7693	34.6434	33.1606	26.8558	33.2679	24.8347	24.8701	27.9886	24.1763
GRMZM2G132450	58.1833	33.7584	33.4622	63.6911	35.097	22.0348	36.0091	25.0635	41.1764	29.962	20.8335	23.4348
GRMZM5G824236	0.300187	0.475719	0.325374	0.616365	0.470983	0.433755	0.104133	0.187742	0.0390482	0.175583	0.647592	0.224174
GRMZM2G703783	9.65896	9.9901	9.58997	12.1944	10.1872	7.76422	6.79986	6.3269	8.68823	5.95729	12.0199	7.57017
AF546187.1_FG011	0.282529	0.211431	0.137	0.362568	0.191882	0.0867511	0.385291	0.394258	0.859061	0.739958	0.773952	0.603544
GRMZM2G039238	45.0457	55.1129	54.6971	49.6476	52.0001	66.6248	44.4334	52.0984	50.9775	55.685	52.8656	59.2508
GRMZM2G039186	4.44983	5.28577	4.19561	4.97926	4.08186	3.64355	3.88415	3.92381	4.10006	3.78758	4.6753	4.00064
GRMZM2G546081	4.7147	3.82337	5.46286	6.01862	6.17512	4.92312	4.65473	6.30813	6.57963	4.6655	7.54998	4.74213
GRMZM2G476637	12.0869	5.25053	9.48722	21.5728	22.991	18.3479	13.6101	13.6113	23.8585	24.682	12.3042	18.7961
GRMZM2G137293	2.68403	2.64288	1.96937	2.11498	2.2677	2.36397	1.96811	2.14026	2.22575	2.21987	4.6753	2.5004
GRMZM2G041050	66.7563	71.3578	63.9446	90.7265	49.0172	62.4391	78.1515	53.4689	59.0605	65.4675	60.7315	70.7009
GRMZM5G826984	0.600374	0.22905	0.496624	0.60428	0.540759	0.520506	0.426944	0.600774	0.546675	0.689791	0.315899	0.413859
GRMZM2G443525	8.26397	4.82767	4.64086	3.55316	6.45422	3.81705	5.39407	5.238	4.25626	4.79091	2.25867	3.00048
AC234520.1_FG003	3.20494	0.634292	1.7125	0.422996	2.89568	0.954262	1.01009	1.0889	1.64003	1.06604	1.27939	0.948427
AC234520.1_FG005	1.11246	1.0043	1.78099	0.918505	1.46528	1.45308	0.708102	1.63335	1.73765	0.928083	1.16882	1.22433
GRMZM5G878058	56.5411	50.5495	59.3208	47.2909	64.0014	71.9817	62.7815	61.2226	52.227	63.7242	58.6466	67.459
GRMZM2G329655	5.72121	8.08722	7.12398	12.6053	13.1526	17.7406	7.34135	8.52348	8.98109	11.438	11.4987	15.5197
GRMZM2G131897	0.565058	0.475719	0.359624	0.30214	0.767529	0.368692	0.780995	1.29542	1.28859	1.71821	0.694977	0.931183
GRMZM2G131907	241.518	232.433	258.912	247.126	282.294	282.57	262.529	266.575	312.269	269.52	247.696	320.482
GRMZM2G034768	10.8244	13.232	11.6792	8.049	10.7454	8.82692	16.1718	20.9144	22.3942	19.9663	14.6103	17.4166
GRMZM2G034690	89.2262	137.87	102.698	98.3646	104.105	103.125	150.597	157.966	115.798	121.253	138.79	127.555
GRMZM2G034645	2.23374	1.95573	1.90087	2.09081	2.32003	2.03865	2.14513	2.19658	2.01098	2.28258	2.21129	2.13827
GRMZM2G065496	65.7763	98.65	81.138	91.778	65.2923	98.2456	76.173	64.8273	51.3094	57.4157	80.6805	81.4957
GRMZM2G065478	0.0618032	0.158573	0.10275	0.181284	0.174438	0.130127	0.458183	0.488129	0.722392	0.602	0.442258	0.241418
GRMZM2G522066	66.5179	44.1185	45.6551	81.1185	72.7931	45.2841	54.4509	60.2276	82.0989	81.9096	62.7375	63.4929
GRMZM2G034563	0.150094	0.0704769	0.0513749	0.652622	0.81986	0.650633	0.0937193	0.0938709	0.351434	0.175583	0.142154	0.224174
GRMZM2G127739	0.238384	0.246669	0.479499	0.157113	0.296545	0.347004	0.322811	0.112645	0.370958	0.576916	0.110565	0.413859
GRMZM2G003595	7.47819	7.73484	10.2407	7.95232	9.87321	9.69443	7.27887	9.49974	7.94632	6.96062	9.71388	9.77742
GRMZM6G443309	0.36199	0.704769	0.616498	0.253797	0.488427	0.433755	0.54149	0.544451	0.449055	0.4515	0.489643	0.206929
AC205730.3_FG002	0.229555	0.422861	0.325374	0.350482	0.348877	0.260253	0.301985	0.375484	0.312386	0.426416	0.284309	0.534568
GRMZM2G158446	45.0016	41.088	45.501	32.8245	42.9293	42.2044	34.7282	43.9504	45.7645	43.1809	31.9216	41.2479
GRMZM2G142649	13.8881	16.2978	13.6657	15.4937	12.7514	14.2489	15.1617	12.1094	13.2764	14.1972	15.0052	14.4506
GRMZM2G443345	0.900561	0.281908	0.342499	0.10877	0.0697753	0.238565	0.281158	0.0375484	0.410006	0.4515	0.268514	0.275906
GRMZM2G142660	6.3569	8.1577	6.02798	4.83424	6.78565	5.44363	5.84184	7.94148	6.50153	5.60612	7.97644	5.53536
GRMZM2G038855	6.99259	6.29006	6.57598	7.89189	5.73902	6.33283	5.70647	6.70239	8.3368	6.3837	5.67038	5.53536
GRMZM2G038893	0.238384	0.370004	0.17125	0.145027	0.209326	0.19519	0.92678	0.938709	1.11287	0.489125	0.347488	0.258662
GRMZM2G038922	13.8704	15.4168	10.275	11.5417	11.3036	11.1909	14.1933	10.5511	8.7468	9.73233	11.9568	11.5708
GRMZM2G124423	10.895	7.6115	8.76797	9.78933	8.82658	7.33047	8.25772	8.01658	12.515	7.34941	4.42258	7.53568
GRMZM2G017584	22.6111	25.3893	24.4373	26.3345	24.0376	28.064	23.7422	22.7355	27.0604	24.7071	23.2028	25.6248
GRMZM2G017486	139.331	121.696	146.024	123.696	83.7827	88.8982	86.7945	82.644	121.05	45.8899	42.5199	64.8724
GRMZM2G017405	4.8648	5.33862	4.94911	5.69231	5.30292	5.42194	5.63357	5.59471	5.60342	5.5685	5.79674	5.32843
GRMZM2G099328	3.38152	5.05672	4.31549	4.59252	3.69809	3.53511	4.07158	4.074	4.10006	3.23575	5.84412	4.63867
GRMZM2G167728	18.7617	25.495	20.8068	23.2285	20.0604	22.577	23.3674	22.4352	18.4308	17.3953	20.7229	19.4169
GRMZM2G007555	0.609203	0.510957	1.19875	0.688879	1.20362	1.17114	0.687275	1.01381	1.0543	0.777583	1.65847	1.25882
GRMZM2G069500	6.91313	7.01245	6.55886	8.10943	9.1929	6.33283	9.34069	8.80509	7.86822	9.05508	13.552	7.29426
GRMZM2G039094	6.39222	7.50579	5.73686	6.29659	4.50051	6.05089	4.21737	4.20542	3.76815	3.52421	5.57561	4.93182
GRMZM2G012156	11.31	6.43102	7.70623	4.89466	9.76854	7.20034	6.07093	7.86638	9.02014	8.91712	4.0435	6.41481
GRMZM2G130034	11.9898	12.7563	11.6278	8.56868	16.0134	14.3139	13.1624	16.2209	15.4631	16.4923	16.6479	17.589
GRMZM2G130095	232.53	193.882	168.784	146.103	233.137	200.482	210.869	186.052	174.858	208.091	118.825	174.907
GRMZM2G130374	3.32854	1.21573	1.096	1.16022	2.56424	0.628945	1.70777	2.27168	2.63576	2.69646	0.758157	0.844962
GRMZM2G069317	0.927048	0.9162	0.839123	0.531766	0.732641	0.845823	0.458183	0.337935	0.370958	0.652166	1.13723	0.87945
GRMZM2G155314	35.1837	41.1937	35.7055	40.9702	46.7495	42.8767	39.258	40.1204	39.1849	37.0481	43.5308	38.0405
GRMZM2G180195	36.2167	42.0571	37.007	31.5555	44.7958	50.8795	41.3302	43.6312	39.8878	44.9368	30.6422	40.8686
GRMZM2G097116	79.3995	70.5297	83.7239	93.5062	106.669	77.2085	95.0627	104.441	124.271	95.7932	101.656	104.154
GRMZM2G100121	27.5024	24.1383	21.3891	46.7229	27.9799	28.8664	36.8734	22.7168	22.2184	35.0289	24.0873	30.5911
GRMZM2G079957	33.206	37.8989	35.9624	53.3095	29.9162	29.4303	20.9202	14.0619	24.1904	13.1813	12.8255	18.7099
GRMZM2G073427	4.63524	5.16243	4.31549	4.12119	3.83764	3.20979	4.24861	3.98013	3.3191	3.95062	3.98032	3.74197
GRMZM2G069410	98.5055	133.695	122.358	131.032	85.9632	150.99	108.215	87.9383	82.9775	88.3936	109.332	138.022
GRMZM2G052619	3.69053	3.04813	2.87699	1.89744	2.98289	3.1881	1.73901	2.44064	3.29958	2.95983	1.80062	2.3452
GRMZM2G052650	108.147	105.398	108.555	155.457	113.28	145.265	100.165	85.7229	108.652	103.456	81.2965	117.295
GRMZM2G115615	82.0129	79.3041	88.2106	83.9224	83.4862	99.6336	79.4115	89.5529	92.5443	87.4906	74.4731	95.6014
GRMZM2G092947	58.8631	34.1284	43.0179	36.6073	54.4596	39.2549	44.8395	54.1072	64.4101	63.3855	34.891	40.3168
GRMZM2G015097	32.6056	29.4946	22.4679	15.9167	25.4505	18.2177	13.4331	20.1259	26.4552	19.264	17.5008	23.0899
GRMZM2G067436	90.8595	108.288	94.2215	186.227	98.5576	122.688	140.381	104.422	102.111	119.133	128.46	121.468
GRMZM2G322090	0.220726	0.370004	0.513749	0.398825	0.383764	0.433755	0.385291	0.300387	0.351434	0.426416	0.726567	0.379371
GRMZM2G019926	18.4527	14.4478	19.9334	11.5901	22.049	18.4563	15.2034	20.4263	19.1727	20.6561	13.6942	18.4857
GRMZM2G019434	27.5907	28.0674	29.7803	25.6215	25.7471	28.8014	27.9284	24.1624	24.7371	25.6853	21.4969	28.608
GRMZM2G117240	55.2168	74.8993	69.904	100.057	66.5657	92.8453	72.1639	80.9355	83.2508	64.2008	103.836	84.9618
GRMZM2G029262	11.7956	9.9901	18.2038	13.1008	19.1359	18.9768	10.684	20.1072	22.0818	13.5199	20.3439	20.9171
GRMZM2G071987	5.02372	3.01289	3.63049	3.92782	4.67495	2.58084	3.60299	4.90006	5.93533	5.64375	2.84309	2.3452
GRMZM2G480705	0.432622	0.66953	0.565123	0.374653	0.680309	0.412068	0.437357	0.281613	0.410006	0.501666	0.631797	0.5863
GRMZM2G116714	27.8203	44.5414	38.4455	33.9605	30.1429	43.9611	32.5727	31.0901	24.7956	24.8199	36.4863	36.1782
GRMZM2G049088	8.83786	8.89771	7.79185	8.35114	12.8561	8.84861	9.22615	10.4384	9.19586	10.7858	11.1038	7.84607
GRMZM2G049201	32.7822	36.5775	41.7678	29.7426	42.4757	50.1204	40.1639	41.0779	35.2215	42.6166	45.2367	42.3171
GRMZM5G865967	7.01908	6.29006	6.47323	12.6657	6.97753	9.67274	8.91375	7.00277	7.24345	14.611	13.6626	20.2791
GRMZM2G107984	136.029	129.219	146.915	185.671	128.753	147.477	165.727	133.165	130.167	147.929	183.979	159.801
GRMZM2G003656	25.6748	21.4426	27.8109	21.609	22.5549	30.146	22.6593	24.7632	27.9585	26.6385	19.5857	24.5039
GRMZM2G003635	13.1464	19.3635	12.5526	17.8262	13.048	13.3597	15.8802	14.9255	15.7364	12.0902	16.8848	13.2952
GRMZM2G003509	81.9246	88.8009	84.8541	93.5787	86.2772	103.863	90.1268	81.48	102.287	109.062	99.9029	134.918
GRMZM2G136237	23.8472	19.8216	19.5396	16.3155	24.84	17.8707	17.2131	19.5439	23.1556	18.4613	20.7072	20.0722
GRMZM2G361842	22.2845	30.4108	37.4351	50.4694	23.0782	39.7754	26.356	21.8156	25.928	20.7063	33.7064	34.4538
GRMZM2G081158	27.2994	27.1512	21.7487	17.5241	18.4032	25.0277	22.7842	25.9272	27.9585	25.0332	16.4583	24.297
GRMZM2G119339	1.18309	1.11001	1.07887	1.26899	1.06407	0.997637	1.42662	1.8211	1.26907	1.45483	1.76903	1.29331
GRMZM5G818213	1.49211	0.581434	0.513749	1.92161	0.488427	0.607258	1.31207	1.18277	0.527151	2.73408	2.60616	2.03481
GRMZM2G171822	14.7003	7.66436	6.78148	6.80419	10.3267	5.57376	8.85127	12.8415	12.5735	15.9655	5.37028	7.88056
GRMZM2G082998	52.4268	43.5019	47.83	36.2809	51.1104	41.5538	38.1438	39.6886	45.2764	45.313	42.6621	49.6976
GRMZM2G083284	13.3848	12.2454	13.9226	11.1913	11.5304	14.9212	13.2248	11.7714	12.0464	14.4355	11.6409	12.9158
GRMZM2G381822	20.5716	21.5483	23.4441	27.5793	23.7411	26.676	31.698	25.5329	29.6767	31.0155	30.0893	30.6945
GRMZM2G176047	72.5128	58.3725	68.3114	127.032	95.034	98.0504	105.111	114.016	131.944	105.689	88.9254	101.551
GRMZM2G118646	7.02791	10.3601	8.87072	10.4661	8.98357	9.69443	9.84053	7.47213	8.43442	7.8887	11.4671	13.0538
GRMZM2G088375	20.7835	15.963	19.1457	17.8383	22.4851	16.3526	16.4321	21.7968	22.1013	20.1294	23.7082	16.175
GRMZM2G088565	115.457	108.975	94.2044	77.239	130.55	120.541	97.6451	130.293	128.547	148.744	72.325	96.5326
GRMZM6G247892	0.353161	0.264288	0.530873	0.471338	0.488427	0.368692	0.551903	0.431806	0.468579	0.363708	0.600207	0.431103
GRMZM2G013960	3.82297	3.82337	4.60661	5.66814	5.44248	2.6676	3.98828	2.94755	4.54912	2.73408	2.14811	4.29379
GRMZM2G099542	7.67243	8.58056	8.1001	7.85563	7.98927	8.67511	9.01788	9.59361	7.65345	7.53754	11.6409	8.25993
GRMZM2G164672	0.36199	0.211431	0.256874	0.30214	0.313989	0.39038	0.718515	0.375484	0.585723	0.689791	0.489643	0.534568
GRMZM2G028700	57.4946	93.0295	85.3336	92.4185	49.8719	109.089	70.8831	65.428	54.648	48.4108	81.0438	89.428
GRMZM2G028900	60.2405	51.6419	48.9602	45.1759	57.3379	53.3953	48.2342	55.1398	47.2874	61.868	45.5842	48.5939
GRMZM2G488692	1.50094	1.69145	2.38037	2.06664	1.76183	2.1254	1.91604	2.06516	2.32337	1.9565	2.25867	2.55213
GRMZM5G853836	114.724	148.865	128.643	124.59	140.336	122.579	175.568	172.309	171.695	158.263	149.183	167.078
GRMZM2G090379	1.25372	0.845723	0.582248	0.471338	0.401208	0.216878	1.22876	0.750968	0.820013	0.877916	0.363283	0.534568
GRMZM2G090411	1.74815	1.51525	1.78099	1.54696	1.67461	1.19283	1.99935	2.21535	1.75717	1.89379	1.13723	1.65544
GRMZM2G018030	87.0984	77.366	107.767	93.4095	68.6938	110.456	90.8869	65.4468	81.9427	71.8888	66.4335	99.2227
GRMZM2G023068	1.76581	2.13193	1.54125	2.41712	1.29084	1.45308	1.24959	1.59581	1.52288	1.30433	0.979286	1.20709
GRMZM2G022365	430.865	365.299	372.262	325.332	403.197	370.362	341.492	393.357	365.862	426.692	251.045	312.274
GRMZM2G024927	7.67243	4.66909	5.65123	5.08803	6.01812	5.66051	4.00911	3.60464	4.60769	5.94475	2.55878	4.20757
GRMZM2G172086	1.26255	1.05715	2.48312	2.82803	1.84905	1.90852	0.718515	0.619548	1.2105	0.689791	0.979286	1.70717
GRMZM2G014709	18.4792	18.1302	19.0772	19.8204	17.6532	16.5478	16.2134	15.9393	21.1837	14.0592	19.0961	20.0204
GRMZM2G300788	104.871	105.68	93.2454	111.816	120.397	162.919	137.309	124.604	121.44	156.42	99.4765	146.368
GRMZM2G300786	9.67662	9.30295	7.63773	12.7382	10.9896	9.80287	15.7136	16.3899	18.216	18.1603	10.093	14.0884
GRMZM2G042313	11.0363	11.8401	15.5323	14.8169	8.32071	11.8198	10.2675	9.55606	10.8359	7.70058	17.943	14.6575
GRMZM2G168108	1.14777	1.56811	1.59262	1.40193	1.2734	1.62658	0.635209	1.05135	0.859061	0.639625	0.852926	0.5863
GRMZM2G168170	0.441451	0.616673	0.684998	0.700964	0.889635	0.97595	0.770581	1.18277	0.976206	0.940625	1.12144	0.913938
GRMZM2G005887	109.401	138.135	128.317	104.71	116.507	168.037	125.844	121.037	110.311	107.871	108.78	124.865
GRMZM2G009530	58.2716	49.1929	43.6001	41.2844	46.4529	36.4138	38.5499	35.0139	40.5321	37.3992	21.9392	30.7808
GRMZM2G094742	94.4618	70.7412	62.8999	54.4456	62.3442	62.4825	59.3556	57.5241	67.2801	74.4473	50.2595	61.527
GRMZM2G094850	6.25095	4.65147	5.51423	9.51136	5.84368	5.98582	8.08069	6.70239	10.0549	9.26829	5.54402	7.48395
GRMZM2G013842	0.918219	0.792865	0.873372	0.543852	0.924523	0.173502	0.135372	0.506903	0.937158	0.263375	0.157949	0.0517324
GRMZM2G396477	8.06973	6.11387	6.74723	6.45371	7.16941	7.24371	6.39374	5.46329	6.91154	7.21145	5.70197	7.1908
GRMZM2G027331	11.0451	9.65533	9.4016	9.68056	12.0014	11.2343	11.5379	10.645	13.1983	16.856	12.6044	13.4159
GRMZM2G068604	0.847587	0.951438	1.21587	0.531766	0.383764	0.498819	0.551903	0.488129	0.488103	0	0.189539	0.224174
GRMZM2G080603	10328.5	10054.8	10631.8	13029.8	8990.67	11194.6	9333.24	7500.03	7812.75	6692.77	8180.94	10253.7
GRMZM2G026976	0.388477	0.317146	0.325374	0.664708	0.383764	0.281941	0.41653	0.168968	0.761441	0.213208	0.995081	0.29315
GRMZM2G131245	4.90894	3.96432	3.68186	2.28418	4.02952	3.05798	2.07224	3.21039	3.37767	3.67471	2.33765	2.13827
GRMZM2G131254	46.3612	60.5925	68.4313	58.7239	49.3835	84.4522	50.6397	50.052	47.1117	41.6759	53.3711	66.9244
GRMZM2G099319	1.73932	1.11001	1.04462	0.894334	0.784972	0.628945	1.50992	1.12645	1.36669	2.01921	0.710772	1.10362
GRMZM2G099366	5.00606	5.63815	5.08611	4.54418	4.76217	6.44127	5.71688	6.53342	4.47102	5.39291	4.72268	4.77662
GRMZM2G400268	39.0685	29.3536	35.1404	33.9001	40.8011	33.5076	33.5619	33.8311	46.8579	34.3265	26.0142	33.0225
GRMZM2G067028	5.30625	2.07907	3.83599	3.23894	6.12278	2.2989	3.41555	5.53839	5.91581	5.84441	3.04842	2.46591
GRMZM2G370026	0.467939	0.370004	0.308249	0.350482	0.575646	0.260253	0.260332	0.413032	0.605248	0.426416	0.268514	0.707009
AC212323.4_FG007	0.150094	0.140954	0.137	0.193369	0.313989	0.151814	0.551903	0.413032	0.702868	0.67725	0.173744	0.275906
GRMZM2G430623	0.538571	0.810484	0.616498	1.3415	1.04663	1.36633	1.34331	0.525677	1.50336	1.94396	1.35836	1.79339
GRMZM2G051168	37.5587	28.1027	27.1773	43.1335	31.3117	39.9922	26.3455	24.1624	28.2904	39.5313	31.195	42.6792
GRMZM2G093828	27.988	31.9789	32.1607	35.6404	24.3341	33.5944	24.367	22.9608	22.8823	24.5315	33.7538	33.0397
GRMZM2G392791	3.38152	2.32574	2.22624	1.55904	1.56994	2.03865	0.843474	0.938709	0.683344	1.01587	0.916106	0.758741
GRMZM2G093755	1.19192	1.0043	1.19875	1.29316	1.23851	1.19283	1.44744	1.44561	1.85479	1.09112	0.758157	1.0174
GRMZM2G007381	47.2088	47.5719	42.5555	40.7284	37.574	43.4623	39.1539	36.6472	39.9854	33.6994	34.0065	40.334
GRMZM2G161335	193.612	245.066	204.917	76.2722	121.706	164.523	116.868	132.696	156.095	94.9278	87.7566	153.766
GRMZM2G461269	9.92383	11.0473	8.1686	5.75274	10.1698	9.15224	8.54929	10.7952	8.59061	6.88537	8.84516	8.96694
GRMZM2G461278	15.0712	12.4216	15.0015	9.05211	16.9205	19.1069	12.1731	13.9492	14.7407	17.6837	8.7346	14.8644
GRMZM2G085474	73.5635	56.2406	65.1433	41.8403	60.1638	53.7857	58.5017	64.846	70.4625	54.6942	45.7263	48.8871
GRMZM2G174554	10.9303	13.0911	12.0902	11.6384	9.66388	11.3861	10.7465	9.59361	9.00062	9.20558	12.5254	11.2432
GRMZM2G423476	43.3241	53.0515	41.8705	51.4967	42.6327	54.111	47.0471	38.8062	52.6761	41.0489	33.9117	50.5253
GRMZM2G423472	0.927048	0.546196	0.787748	1.14813	1.23851	0.412068	1.40579	1.27664	1.56193	1.6555	1.29518	0.948427
GRMZM2G123489	1.62454	3.25956	2.92837	8.95542	6.14023	9.47755	5.23787	6.00774	7.26297	9.68216	9.20844	18.0201
GRMZM2G169451	19.5033	12.3863	15.6693	11.2759	17.5834	13.1211	11.3505	16.5213	17.2788	17.6587	8.15018	12.2778
GRMZM2G071413	1.27138	0.616673	0.393874	0.580108	0.732641	0.368692	0.89554	0.788516	0.429531	1.10367	0.521233	0.465591
AC195785.3_FG004	5.30625	3.22432	3.88736	4.04867	4.30863	2.97122	4.88382	5.01271	6.072	6.30845	3.28535	3.84544
GRMZM2G151236	14.3119	15.7868	13.426	16.5935	16.3798	10.6921	17.588	15.8266	12.5345	16.0659	18.2905	10.7948
GRMZM2G098494	15.6009	10.5187	6.93561	5.86151	9.97787	5.94245	8.21606	6.402	7.22392	8.61612	4.3752	6.65623
GRMZM2G357455	0.414964	0.4581	0.376749	0.290054	0.383764	0.368692	0.687275	0.413032	0.468579	0.22575	0.679182	0.482835
GRMZM2G129597	69.1578	59.1301	75.9834	84.8892	55.9598	75.3867	53.1285	44.7952	64.1562	37.1735	59.5627	73.46
GRMZM2G180879	1.08597	0.792865	0.890497	1.07562	1.13385	0.58557	0.89554	1.03258	1.07383	0.928083	0.616002	0.913938
AC196957.3_FG005	0.132435	0.317146	0.325374	0.157113	0.174438	0.216878	0.0937193	0.244064	0.390482	0.175583	0.379078	0.310394
GRMZM2G481353	0.300187	0.105715	0.479499	0.495509	1.11641	0.498819	0.218678	0.657097	1.0543	0.250833	0.410668	0.517324
GRMZM2G086258	33.5945	43.6604	33.9074	90.7991	31.7303	40.0356	48.4946	40.74	34.7725	36.8349	72.4513	41.7997
GRMZM2G023906	62.7391	46.0214	46.3744	44.1124	45.8773	47.648	49.463	40.4208	40.5711	45.2001	38.6818	45.0416
GRMZM2G023791	3.40801	1.51525	1.90087	0.894334	1.84905	1.32295	1.56199	1.8211	1.50336	2.408	0.995081	1.18984
GRMZM2G023591	1.83644	1.39192	1.81524	1.92161	2.05837	1.4097	1.74943	2.2529	2.42099	2.11954	2.25867	1.63819
GRMZM2G023313	41.417	36.2427	48.3609	46.0703	38.0624	44.7202	37.6127	46.4473	66.7139	32.6459	42.8832	42.7999
GRMZM2G467187	2.14545	0.969057	0.633623	1.57113	1.20362	0.477131	1.4891	1.27664	2.1086	1.46737	0.726567	0.775985
GRMZM2G136366	8.64362	10.0606	12.4156	13.0645	7.2043	9.15224	12.4543	11.2833	12.3392	9.8452	14.942	13.7608
GRMZM2G136347	6.5688	8.0696	5.18886	6.51413	5.40759	5.87739	6.09176	5.57593	4.39293	4.92887	6.90238	6.06993
GRMZM2G379179	23.7148	17.4078	16.7653	12.4482	20.6535	17.8924	16.682	18.1734	19.9341	19.7782	11.9252	16.8992
GRMZM2G048616	1.5804	1.93811	1.84949	1.78867	2.14559	1.47477	2.5929	3.28548	2.47956	2.57104	3.20637	2.46591
GRMZM2G301098	46.6173	57.6853	56.5808	50.7837	51.3895	66.9068	50.5147	55.1398	46.116	41.6634	43.3255	53.474
GRMZM2G110143	61.3441	49.4572	46.9737	41.6228	62.5536	42.4863	44.5896	55.9283	60.4271	60.0369	41.3195	46.7833
GRMZM2G110135	1.51859	1.85002	1.4385	0.290054	0.889635	0.802447	0.791408	0.262839	0.976206	0.263375	0	0.155197
GRMZM2G175574	10.1799	10.0253	10.7373	10.1156	10.1872	8.58836	10.7361	11.4898	11.6754	12.3034	10.1403	9.12214
AC186606.4_FG003	5.52697	4.59862	5.66836	3.44439	3.47132	3.3616	5.22746	4.37439	4.70531	2.30767	3.53806	3.77646
GRMZM2G169449	24.4034	22.2002	24.1462	50.8924	24.0027	22.7938	34.3846	28.3866	32.0391	27.1903	25.8089	27.832
GRMZM2G176962	12.5637	17.3902	13.8198	14.0918	13.3969	16.2225	12.3814	12.3159	14.3697	13.1687	16.3951	17.5028
GRMZM2G475495	2.33969	3.13622	3.27087	3.69819	3.07011	4.16405	3.34266	2.74103	2.14765	2.14462	4.3752	2.96599
GRMZM2G107163	20.2803	28.9131	26.5779	33.1266	22.1886	31.9244	23.2945	20.1447	18.8798	21.2205	34.5909	33.1604
GRMZM2G152555	10.8862	5.58529	5.99373	6.67125	11.9141	6.50633	7.66416	8.88019	10.1525	10.6604	2.55878	4.48347
GRMZM2G179351	13.7909	12.4392	13.426	12.1823	13.99	15.5718	12.4022	12.4285	13.6864	13.8836	8.29234	10.5706
GRMZM2G005840	8.29046	2.99527	3.44212	3.44439	5.89601	2.19046	5.43572	4.63722	5.72057	5.90712	2.54298	2.3452
GRMZM2G042371	52.7358	64.1163	57.42	64.1624	45.5284	72.8492	61.8756	49.7328	48.3612	57.491	64.8224	68.3385
AC194176.3_FG002	0.176581	0.176192	0.119875	0.157113	0.22677	0.325317	0.156199	0.187742	0.292862	0.1505	0.284309	0.224174
GRMZM2G337581	71.2856	64.7154	48.2239	51.3517	72.6884	54.3712	49.4213	56.285	66.6749	62.5453	38.6186	55.4571
GRMZM2G037265	10.6478	7.40007	8.95635	6.68333	7.30896	6.41958	7.27887	5.50084	8.61014	4.59025	4.84904	5.63883
GRMZM2G050177	0.732809	0.140954	0.496624	0.205455	0.36632	0.368692	0.645622	0.657097	0.878585	1.3545	0.221129	0.844962
GRMZM6G274034	2.60456	2.41383	2.79137	3.49274	2.68635	2.19046	2.36381	2.38432	3.82673	2.50833	3.22217	2.89701
GRMZM2G113127	60.6201	56.822	45.2612	49.3938	47.4298	44.3949	45.86	39.163	36.3344	49.8656	43.3887	43.8863
GRMZM2G113196	27.4583	18.1302	23.5468	33.5859	42.9467	20.3648	26.0123	36.1966	38.9311	41.2997	21.7496	20.5895
GRMZM2G113229	5.18264	4.28147	5.03474	2.56215	2.66891	2.75435	3.79043	3.21039	3.76815	3.72487	2.00596	2.75906
GRMZM2G113726	18.7617	25.8298	28.1363	25.6215	21.6827	29.7122	29.8756	28.5555	27.7047	26.8893	30.4052	35.7298
GRMZM2G113840	459.401	344.491	319.791	260.783	350.028	264.092	332.933	330.294	397.57	387.713	205.729	270.991
GRMZM2G113899	67.6745	106.015	91.3445	90.2431	78.6368	121.755	96.9891	86.8682	76.5736	85.0199	113.566	101.947
GRMZM2G113911	10.5419	13.2144	10.6003	10.4661	9.34989	10.4318	11.2671	10.6074	10.8554	8.92966	14.1838	11.2949
GRMZM2G080652	14.974	10.6596	10.7031	12.1823	18.8917	11.9933	14.7139	19.9382	17.4546	23.1519	11.9726	9.60498
GRMZM2G080724	8.74074	5.74387	7.58635	11.4692	10.9198	9.69443	8.53887	7.62232	10.543	4.77837	3.22217	5.38017
GRMZM2G080746	56.5676	73.0845	65.8626	73.6617	74.1537	91.132	74.6006	70.084	61.911	75.9147	92.4319	83.7719
GRMZM2G080775	20.9866	31.7498	26.3382	29.1263	20.0604	32.0328	26.6892	20.2573	19.817	23.3149	26.0616	29.0219
GRMZM2G080912	30.7162	28.0146	26.2697	25.4764	24.8923	22.9023	22.8155	19.619	20.5198	26.35	23.1396	29.5392
GRMZM2G170299	16.422	14.2892	17.5702	20.4367	13.1701	15.5501	15.7136	13.6301	13.4716	14.611	16.869	16.3647
GRMZM2G024668	84.0524	67.5697	80.042	205.564	111.658	137.869	83.9621	60.5655	81.1813	49.9283	55.4086	76.995
GRMZM6G907181	10.6125	17.0378	14.6247	12.1098	12.9957	14.5308	11.7253	12.0155	9.00062	10.0459	12.6675	14.3126
GRMZM5G802232	0.556229	0.264288	0.256874	0.314225	0.837304	0.347004	0.635209	1.14523	0.956682	1.37958	0.363283	0.448347
AC213779.3_FG009	0.176581	0.0704769	0.137	0.471338	0.139551	0.151814	0.260332	0.187742	0.292862	0.388791	0.173744	0.275906
GRMZM2G533147	0.565058	0.740007	1.59262	0.290054	0.767529	0.628945	1.14546	1.01381	0.722392	0.990791	1.34257	0.672521
AC197432.4_FG001	4.38803	2.64288	4.53811	3.32354	2.56424	3.25317	2.34298	2.79735	3.98292	3.12287	3.99612	3.98339
GRMZM2G126481	1.06831	0.828103	1.79812	0.51968	0.418652	1.04101	0.520663	0.563226	0.741916	0.1505	0.205334	0.310394
GRMZM2G362303	0.768126	0.722388	0.633623	0.894334	0.575646	0.39038	0.916367	0.938709	0.976206	0.602	0.852926	0.344882
GRMZM2G391281	0.512084	0.863342	0.599373	0.616365	0.924523	0.845823	0.728928	0.22529	0.66382	0.564375	0.979286	0.517324
GRMZM2G061791	2.44564	2.88955	3.56199	3.0214	1.93627	1.66996	2.15554	2.15903	1.99146	1.85617	4.23304	2.06929
GRMZM2G059129	3.86712	3.03051	2.20912	3.21477	2.72124	1.86515	4.1653	4.05522	5.56437	4.75329	2.52719	3.06945
GRMZM2G419267	2.6752	3.08336	2.50024	3.25102	3.15733	3.05798	3.2177	3.98013	2.59671	3.29846	3.45909	2.81079
GRMZM2G445684	117.47	91.0385	125.749	76.3809	104.436	101.802	102.977	88.708	112.459	78.2474	52.6761	97.7569
GRMZM2G083755	22.205	23.5393	23.8722	23.5427	17.9846	21.1022	20.0247	23.6179	19.5046	16.2289	23.3923	20.2963
AC213857.4_FG003	0.45911	0.246669	0.428124	0.10877	0.470983	0.173502	0.260332	0.150194	0.449055	0.163042	0.221129	0.241418
GRMZM2G142507	1.79229	1.40954	2.73999	1.46236	1.63972	1.88684	1.45786	1.68968	2.03051	1.88125	2.65355	1.51748
GRMZM2G142597	9.80022	12.0339	12.0046	15.0345	9.73366	11.6463	13.985	12.973	10.543	11.3126	16.4109	10.3465
GRMZM2G441903	10.8332	8.72151	9.91535	7.86772	9.7511	8.56667	9.9759	9.06793	11.0116	6.923	6.93397	10.1051
GRMZM2G132748	29.7185	23.9974	17.8613	17.1736	23.2526	19.4973	15.8386	20.2949	19.3094	25.8233	11.5935	16.4509
GRMZM2G132704	15.1771	14.994	12.878	12.6778	12.8212	11.9283	13.6205	12.804	14.2136	12.4664	11.6251	12.433
GRMZM2G132623	988.127	656.897	667.942	925.442	850.073	719.752	878.796	832.279	1013.48	1108.26	604.677	758.586
GRMZM2G132607	7.68126	8.65104	7.4836	6.90087	5.6518	7.22203	7.42465	6.9089	7.90727	7.0735	6.5391	6.91489
GRMZM2G121312	4.30857	3.1186	2.84274	8.2182	10.5361	3.44836	8.92416	10.4948	14.7993	12.6671	9.14526	8.81175
GRMZM5G839014	17.3844	17.4078	17.5359	14.5994	17.8102	16.6128	14.0058	15.4699	16.0098	16.0909	13.4099	15.2438
GRMZM5G836190	199.421	169.462	158.954	113.967	185.742	134.659	150.451	219.095	223.336	199.024	109.238	143.885
GRMZM5G854901	12.5902	13.5844	13.5972	13.1612	14.7575	16.6996	12.8083	13.3672	13.1202	14.0341	13.6468	16.244
GRMZM5G879527	0.211897	0.0880961	0.205499	0.71305	0.872192	0.78076	0.614382	0.506903	1.01525	2.74662	0.315899	0.551812
AC234203.1_FG009	0.282529	0.299527	0.496624	0.555937	0.540759	0.542194	0.385291	0.319161	0.585723	0.213208	0.758157	0.5863
AC234203.1_FG010	5.45634	2.83669	4.43536	2.47755	5.44248	3.0146	3.96745	5.72613	6.09152	4.86616	3.34852	3.55229
AC234203.1_FG011	1.96004	0.933819	2.22624	0.845991	2.19792	1.88684	1.5724	2.4031	1.85479	1.99412	1.59529	1.62095
AC234203.1_FG004	1.67752	2.18478	2.32899	1.8491	2.00604	2.01696	2.37422	2.87245	3.28005	2.58358	3.36432	2.3452
GRMZM2G161004	3.94658	4.98624	5.75398	5.82526	4.39585	5.6822	4.72762	6.79626	5.66199	4.02587	7.80269	5.89749
GRMZM2G160917	68.5486	45.3871	60.434	54.083	74.834	50.9879	56.4711	80.6539	104.884	100.609	41.9039	77.9952
GRMZM2G115442	5.22679	6.18435	6.13073	8.33906	5.72158	6.26777	5.62316	4.41193	5.70104	6.03254	5.46505	6.4493
GRMZM2G022499	24.5182	20.685	22.2111	19.5787	19.415	22.5336	21.7116	21.2899	24.4442	23.8292	19.3014	26.6939
GRMZM2G007681	20.139	29.1598	22.6392	25.1864	21.3512	23.2927	23.0133	20.6704	19.2508	19.0132	27.9254	22.4691
GRMZM2G430522	212.727	264.482	281.175	238.255	165.699	241.623	110.985	107.726	112.361	97.7999	129.661	157.87
GRMZM2G467263	15.9276	11.4877	11.371	10.6111	11.0768	8.54498	5.86267	5.18168	7.47774	3.02254	3.23796	4.12134
GRMZM2G168669	0.732809	0.317146	0.256874	0.314225	0.436096	0.260253	0.218678	0.300387	0.429531	0.363708	0.189539	0.189685
GRMZM2G055992	2.66637	3.48861	2.63724	2.04247	3.15733	1.88684	2.03059	3.66097	3.53387	2.19479	3.30114	2.17276
GRMZM2G056056	1.39499	1.76192	2.70574	2.03038	1.41295	3.05798	1.69736	1.44561	2.06956	1.09112	2.00596	3.10394
GRMZM2G056122	0.370819	0.211431	0.359624	0.326311	0.296545	0.39038	0.291571	0.168968	0.175717	0.37625	0.505438	0.275906
GRMZM2G088627	15.2831	13.972	14.6932	12.3031	18.8568	19.4973	14.3599	15.2259	17.0836	21.0951	11.941	17.7959
GRMZM2G009009	0.980022	0.863342	0.616498	0.652622	0.907079	0.715696	1.23918	1.53948	0.683344	1.51754	0.584412	0.603544
GRMZM2G124557	37.3733	53.5977	54.2347	47.5931	45.0051	67.514	48.7549	47.724	46.7798	43.7453	72.9884	62.7514
GRMZM2G124638	3.02836	2.78384	5.27448	3.26311	4.23885	4.14236	2.80117	3.66097	6.54058	2.43308	4.6753	4.62142
GRMZM2G068193	160.953	154.838	176.404	190.94	192.702	217.789	185.137	182.466	187.978	191.825	168.358	210.533
GRMZM2G004582	0.353161	0.370004	0.256874	0.290054	0.209326	0.216878	0.0728928	0.22529	0.117145	0.175583	0.379078	0.224174
GRMZM2G169270	99.9623	133.395	139.106	163.361	93.4466	123.946	81.1714	75.2657	82.177	80.9815	142.218	122.64
GRMZM2G168893	3.45215	1.39192	1.42137	1.38984	2.49447	1.21452	1.58282	2.27168	2.01098	3.08525	0.694977	0.896694
GRMZM2G168849	0.309016	0.246669	0.410999	0.374653	0.36632	0.216878	0.458183	0.563226	0.312386	0.37625	0.489643	0.362127
GRMZM2G141784	47.7209	59.6939	41.4938	42.2029	41.3244	45.7829	44.725	41.491	34.9091	45.0622	42.8516	42.9034
GRMZM2G016088	8.35226	7.40007	8.2371	6.29659	8.26838	5.96414	3.89456	3.36058	4.49055	4.47737	3.96453	4.86284
GRMZM2G070163	220.708	210.162	204.472	159.772	164.269	223.449	199.487	151.376	187.881	160.433	121.147	207.533
GRMZM2G169820	61.4942	61.2268	67.3011	58.5789	54.6341	72.7842	55.7214	55.3275	67.7487	50.6558	53.2605	71.8735
GRMZM2G329750	4.43217	4.26385	4.22986	4.73755	4.11674	3.70861	4.19654	3.58587	4.51007	4.3645	4.01191	3.06945
GRMZM2G166355	102.955	95.0028	86.2413	85.3847	109.146	96.1419	99.8007	99.1089	98.8701	103.293	87.2828	94.9289
GRMZM2G166407	3.09016	1.90288	1.7125	2.63466	2.2677	1.80008	2.29092	2.96632	2.71385	3.88791	1.38995	1.87961
GRMZM2G149480	49.2748	59.6939	61.6498	88.3457	46.2785	59.2293	58.0643	49.2259	51.446	52.7001	74.3941	67.9936
GRMZM2G449123	101.375	119.441	95.5915	73.3837	117.711	111.909	88.8459	88.7644	81.8256	92.0307	97.0914	97.7742
GRMZM2G084149	20.6864	22.1121	16.3201	12.3031	20.3918	17.9575	21.4826	23.28	16.9469	22.7631	25.6668	20.5033
GRMZM2G061542	14.7092	15.5578	14.4021	22.032	13.1352	15.8971	17.3797	14.4937	12.2611	16.5174	14.6735	16.4164
GRMZM2G005652	6.44519	5.47958	4.67511	3.61359	6.97753	4.81468	5.04002	7.88516	4.92008	6.1705	3.7434	4.41449
GRMZM2G076257	1.54508	1.16287	1.31862	1.3415	2.09326	1.82177	2.33257	2.10271	2.14765	2.18225	2.30606	1.98307
GRMZM2G006293	509.082	391.851	322.514	353.89	471.123	333.623	358.529	355.001	388.823	447.16	249.844	317.671
GRMZM2G074270	13.014	13.5316	11.0798	7.02173	10.9024	12.4488	13.6205	15.4699	13.1397	12.9305	14.6261	15.5887
GRMZM2G074114	14.7268	23.0812	20.5671	26.2016	19.3975	21.2757	25.7312	22.4352	18.3331	19.0633	40.4192	22.3656
GRMZM2G132780	25.5159	18.3416	17.9298	27.3618	23.4445	16.3743	25.0751	24.0685	23.1361	29.7237	19.4751	16.6061
GRMZM2G132712	20.9071	27.0103	23.3584	37.8158	24.84	28.2158	27.4389	29.4942	28.6614	26.5883	37.4656	36.4368
GRMZM2G337191	30.2571	29.6884	26.9718	34.4077	33.684	30.8183	30.6046	29.8885	43.1678	34.3641	24.7033	32.6431
GRMZM2G337190	0.8211	0.422861	0.753498	2.13915	1.30829	1.21452	0.270745	0.131419	0.488103	0.238292	0.379078	0.413859
GRMZM5G896294	13.1376	15.5225	16.3372	17.7779	11.6001	15.42	20.7016	18.6428	17.5717	17.0817	22.7131	20.3826
GRMZM2G386209	7.99027	5.56767	7.08973	7.1305	6.73332	7.56903	8.11193	8.73	12.7688	11.6512	8.05541	10.5189
GRMZM2G427451	243.558	142.91	162.944	255.622	178.747	116.051	215.232	205.54	234.153	203.752	180.741	193.996
AC197246.3_FG003	66.2972	36.877	47.556	59.7753	70.1242	42.508	57.0438	67.7373	73.2935	116.713	47.8902	46.8868
GRMZM5G828396	9.87968	7.6996	10.8915	9.60805	9.14057	9.56431	13.0582	12.4285	16.3026	15.8652	12.7623	16.6923
AC197246.3_FG001	18.0465	8.08722	8.54535	7.10633	15.0366	7.2654	15.0784	11.7339	15.4436	15.4137	6.58649	8.46686
GRMZM2G032597	0.256042	0.264288	0.119875	0.169198	0.45354	0.19519	0.374877	0.281613	0.722392	0.37625	0.489643	0.310394
GRMZM2G096585	585.02	901.311	776.651	865.872	887.926	1189.96	856.376	938.691	753.885	730.727	1007.89	958.618
GRMZM2G096806	32.4379	28.1555	27.4855	23.1318	21.5257	23.2059	24.8773	19.4313	20.9494	26.2121	19.0803	22.9002
GRMZM2G179366	162.816	169.515	184.384	156.907	174.962	195.71	177.348	182.898	194.343	167.707	143.987	176.821
GRMZM2G124797	0.874074	1.30382	1.33575	1.58321	0.575646	1.21452	0.708102	0.525677	0.449055	0.652166	0.647592	0.913938
GRMZM2G703858	7.01908	7.2415	5.71973	4.25413	3.13989	5.74726	4.31109	3.64219	6.7163	2.92221	3.98032	6.15615
GRMZM2G012123	26.2487	41.9337	30.8249	35.9909	27.0554	33.0522	25.5958	28.0486	22.8823	26.8266	34.5751	27.5561
GRMZM2G012453	5.79184	5.19767	3.56199	3.86739	5.33781	3.49173	3.5301	4.35561	4.35388	4.17637	4.45417	4.20757
GRMZM5G871093	10.8244	3.89385	3.93874	3.73445	6.9252	2.2989	5.28994	4.91884	5.97438	6.40879	1.97437	1.9141
GRMZM5G894518	3.04602	4.22861	3.64761	2.33252	3.24455	4.14236	2.94695	3.66097	2.6748	3.27337	3.25376	2.72457
GRMZM5G872373	11.9368	10.8887	9.31597	10.8166	12.2456	10.9089	14.6619	10.0066	11.9097	13.708	8.67142	8.08749
GRMZM5G866884	34.804	27.6269	26.595	25.9478	36.3878	25.1144	28.4282	32.9862	34.5382	28.457	24.5453	21.4
GRMZM2G424241	134.298	132.144	139.431	106.547	107.82	148.279	124.793	116.024	144.654	114.756	85.5769	147.437
GRMZM2G383817	0.414964	0.616673	0.479499	0.495509	0.401208	0.368692	0.583143	0.488129	0.214765	0.388791	0.568617	0.413859
GRMZM2G124417	0.503255	0.581434	0.736373	0.350482	0.627978	0.542194	0.364464	0.244064	0.585723	0.426416	0.347488	0.327638
GRMZM2G142383	12.2105	18.0421	14.659	16.243	13.99	17.9358	19.3895	20.8018	15.756	15.953	21.2758	18.8133
GRMZM2G148744	500.067	381.579	470.114	404.71	559.738	486.543	428.683	521.059	537.187	637.906	463.723	507.098
GRMZM2G114739	11.001	14.6944	15.481	15.5542	10.9896	18.7165	13.7351	13.5362	9.93778	14.31	20.5176	15.8129
GRMZM2G114816	7.5135	4.66909	8.3741	4.67712	11.2862	6.80996	4.30068	8.95529	9.37158	9.41879	4.91222	5.65607
GRMZM2G171111	18.3644	16.5092	17.1421	26.5762	17.5136	16.9381	25.8249	26.4341	24.4832	25.8107	24.4032	21.5379
GRMZM2G407249	266.036	241.507	194.043	175.857	252.465	201.566	224.552	212.355	195.065	269.52	165.515	219.156
GRMZM2G136534	5.44751	3.10098	4.16136	2.98514	5.66924	2.19046	5.22746	6.57097	8.31727	6.93554	3.63283	4.03512
GRMZM2G083725	144.328	113.45	88.262	151.868	116.595	99.8288	120.179	106.637	111.131	114.819	55.2823	81.2543
GRMZM2G083551	13.9764	9.19723	11.4052	9.54762	15.3331	12.7958	10.33	12.7477	15.2483	18.4864	9.20844	10.5706
GRMZM2G083538	12.0163	4.44004	7.58635	8.32697	12.4026	8.3281	2.83241	3.86748	4.41245	5.43054	3.39591	3.60402
GRMZM2G135654	198.83	217.492	243.996	420.965	235.492	300.549	317.521	237.7	259.378	274.85	389.645	369.904
GRMZM2G436319	37.8589	33.2299	35.2089	43.5927	34.5039	35.4161	40.4139	33.3617	33.562	34.3767	38.7134	36.7127
GRMZM5G886044	3.72585	3.18908	3.56199	4.7013	3.99464	3.60017	3.62381	4.5809	3.57291	4.33941	4.64371	3.03497
GRMZM2G368827	0	0.0352384	0.154125	4.37498	0.0872192	0.78076	0.0104133	0.0187742	0.0195241	0.0627083	0.268514	0.172441
GRMZM2G068657	83.9552	95.6548	93.2111	120.457	73.8223	103.082	92.0428	82.3999	94.1843	84.1295	94.8959	111.845
GRMZM2G075003	31.449	18.6235	23.4954	18.7448	34.2771	24.0517	23.4819	28.4617	28.7785	44.4853	18.6538	22.9002
GRMZM2G064962	11.5395	12.8268	11.5593	11.2759	14.4435	13.4464	12.2876	14.7753	10.7968	14.6988	12.1147	11.0017
GRMZM2G054252	2.41033	2.18478	2.10637	3.48065	10.0651	4.09899	4.06117	5.7449	6.79439	8.02666	3.93294	6.6045
GRMZM2G136453	0.45911	0.370004	0.410999	0.30214	0.209326	0.0650633	0.104133	0.131419	0.0976206	0.137958	0.331694	0.0862206
GRMZM2G043198	44.9486	33.8641	42.6411	41.1635	53.9363	46.4552	37.9563	44.1193	53.6913	59.2593	41.588	43.1275
GRMZM2G138425	30.7339	40.7709	28.5302	26.7092	32.4804	28.3025	27.0849	33.1177	30.0476	29.4604	24.5453	25.9179
GRMZM2G159996	1.74815	1.9205	2.20912	1.24482	1.41295	1.08439	1.04133	2.06516	1.85479	1.98158	2.24288	2.81079
GRMZM5G882527	2.83412	3.84099	4.91486	3.43231	3.95975	4.90144	7.17474	7.566	8.1806	12.4288	12.7939	11.0017
GRMZM2G020631	2.18077	1.56811	1.74674	1.55904	2.00604	1.38802	1.16629	0.976258	1.32764	1.61787	1.48472	1.18984
GRMZM5G872204	16.6427	21.2488	15.6008	16.1343	17.0775	15.8321	16.3696	18.3987	16.9665	12.9555	15.6212	14.4506
GRMZM5G814441	4.68821	5.16243	3.97299	6.90087	3.8202	4.92312	4.61307	5.14413	4.70531	3.98825	7.56577	6.06993
GRMZM2G080565	17.7552	25.3012	23.1016	27.9298	20.9152	28.0423	23.1903	21.7968	23.2532	20.2924	20.5808	22.2622
GRMZM2G041797	19.6358	23.9621	19.8136	24.7634	23.1829	20.7769	22.4822	21.8719	21.7108	20.4304	27.0883	22.2622
GRMZM2G317770	7.36341	6.3253	5.90811	6.24825	6.22745	4.57612	7.35176	6.89013	8.02441	8.31512	6.42854	5.51812
GRMZM2G048129	1.84527	0.863342	1.14737	0.30214	0.139551	0.455443	2.041	2.62839	3.90482	1.29179	1.51631	1.53473
GRMZM2G033828	16.06	14.7473	15.7892	14.2127	21.0721	19.7142	18.9105	17.5539	16.0879	21.4839	15.4001	15.399
GRMZM2G053027	103.935	122.647	129.482	133.232	79.6834	127.394	102.237	79.7528	96.0782	81.9974	77.9954	128.762
GRMZM2G053117	0.99768	1.12763	1.67825	1.88535	1.2734	1.10608	1.59323	1.0889	1.28859	0.915541	2.57457	1.3278
GRMZM2G153823	38.9537	37.9342	37.7948	40.801	35.0098	42.2044	42.6006	27.9548	27.6461	34.5774	31.7162	33.9192
GRMZM2G153945	6.44519	7.13578	5.77111	5.43852	7.13453	5.3135	5.88349	5.80122	5.95486	6.99825	7.07613	5.46639
GRMZM2G452523	16.9164	13.7254	15.207	14.9861	15.9611	16.0706	15.9427	13.2358	15.7169	20.1921	11.6093	14.7265
GRMZM2G143644	0.450281	0.246669	0.633623	0.30214	0.296545	0.607258	0.354051	0.168968	0.488103	0.351166	0.268514	0.465591
GRMZM2G030494	1.05065	0.845723	1.5755	1.30524	1.5525	1.25789	0.95802	1.80232	2.42099	1.26671	2.11652	1.94859
GRMZM2G332294	0.414964	0.211431	0.222624	0.193369	0.348877	0.130127	0.322811	0.0187742	0.292862	0.1505	0.157949	0
GRMZM2G069476	30.5838	19.3107	21.2521	18.4668	26.6018	16.2875	25.7728	28.6306	38.3649	29.6987	12.4464	18.1063
GRMZM2G069594	116.013	116.445	90.18	109.544	151.918	138.303	126.25	144.843	117.067	179.383	122.932	133.607
GRMZM2G107336	212.144	205.37	182.466	154.986	187.207	203.323	180.576	173.962	198.834	182.732	136.752	192.944
GRMZM2G045135	50.0959	59.6587	53.4298	79.2815	35.0621	51.9422	53.2742	48.7753	50.0989	40.2964	63.3377	61.4753
GRMZM2G045401	3.20494	3.22432	2.89412	3.75862	2.87823	2.75435	5.07126	2.72226	3.3191	2.90967	4.77007	3.89717
GRMZM2G045503	89.7383	111.741	75.6409	60.7059	79.8927	62.5692	58.8037	55.4026	69.1935	69.0669	76.5422	99.1882
GRMZM2G019050	65.2377	71.8159	70.2979	73.565	63.7921	80.8737	80.0884	67.8687	56.5223	71.6756	72.3092	68.1833
GRMZM2G077320	4.19379	5.07434	4.76074	6.86462	4.83194	5.96414	4.55059	5.12535	4.29531	5.24241	6.91818	6.94938
GRMZM2G175280	80.6885	76.8727	74.5963	54.1797	58.2624	80.8954	59.6576	53.4877	67.6706	52.2736	44.905	71.908
GRMZM2G477872	3.85829	2.59003	3.52774	2.63466	2.52936	2.49409	5.38366	6.12039	5.29104	5.58104	5.85992	5.91473
GRMZM2G107031	5.15615	1.9205	2.24337	1.71615	4.50051	1.47477	2.33257	2.96632	3.02624	2.89712	1.04247	1.53473
GRMZM2G175396	4.90894	3.41813	4.89774	2.55006	4.55284	3.44836	2.99902	4.31806	4.31483	3.63708	1.80062	3.41434
GRMZM2G175423	24.9244	10.1487	10.5832	8.76205	25.2936	9.54262	13.5372	20.2573	20.7932	26.488	14.0575	12.4847
GRMZM2G159581	0.697493	0.933819	1.06175	1.0031	1.88393	2.03865	1.54116	1.10768	1.09335	1.21654	1.07406	1.1726
GRMZM2G380227	0.0529742	0.140954	0.462374	0.120856	0.383764	0.347004	0.0937193	0.112645	0.312386	0.07525	0.473848	0.327638
GRMZM2G079956	0.644519	0.246669	0.222624	0.132942	0.627978	0.19519	0.124959	0.262839	0.410006	0.37625	0.0947696	0.0862206
GRMZM2G164909	0.573887	0.352384	0.565123	0.966847	1.5525	0.650633	0.197852	0.300387	0.800489	0.313542	0.300104	0.362127
GRMZM2G021687	7.21332	4.56338	6.13073	6.84045	5.23315	4.64118	4.99836	4.82497	6.81392	6.1705	5.13335	6.50103
GRMZM2G021816	61.5913	60.522	60.1771	100.407	86.3818	93.5393	89.0646	86.5302	92.0172	91.366	94.3431	100.895
GRMZM2G049346	5.58878	4.81005	4.72649	4.71338	3.36666	5.79063	3.42596	2.72226	3.92435	4.71566	5.10176	4.41449
GRMZM2G142962	151.745	88.8537	105.935	150.26	172.502	136.915	135.935	192.079	213.301	186.419	78.4692	130.676
GRMZM2G318475	279.554	344.332	324.107	353.528	272.63	410.528	319.687	282.232	309.75	328.027	281.797	411.014
GRMZM2G017110	248.334	218.02	270.386	229.457	126.032	176.343	92.6468	75.0968	94.9067	75.0242	109.206	98.5846
GRMZM2G154267	19.0619	24.6493	21.6117	29.658	26.5495	27.7603	33.1558	33.4744	26.4161	40.8356	43.3887	28.1424
GRMZM2G155340	3.81414	2.83669	3.06537	6.15157	4.79705	6.35452	7.19556	7.00277	5.89628	13.9212	6.2232	11.7777
GRMZM2G123094	3.85829	1.63859	2.84274	2.32043	1.65716	1.27958	2.72827	2.27168	1.75717	1.73075	1.40575	2.3452
GRMZM2G001803	17.6316	21.4955	16.9195	21.2948	15.3157	17.5454	19.4103	21.0459	15.5021	21.0198	18.5275	16.3819
GRMZM2G055968	24.0414	30.1112	34.5753	42.2633	45.197	55.4122	40.8512	48.8692	50.9384	46.5672	49.5645	52.2152
GRMZM2G092925	2.07482	1.76192	2.02074	0.483424	1.32573	1.53983	1.19752	1.99006	1.99146	1.806	1.40575	1.08638
GRMZM2G030594	5.96842	8.95056	7.79185	12.8228	6.54144	6.83165	8.72631	8.35451	6.61868	6.07016	11.8778	7.65639
GRMZM2G117189	6.2951	11.5582	9.41872	13.3908	7.09964	8.56667	10.9652	6.49587	7.04821	7.24908	15.4316	9.07041
GRMZM2G478417	1.50976	2.07907	2.26049	4.81007	3.24455	3.38329	2.61373	2.36555	2.36242	2.62121	2.98524	2.75906
GRMZM2G386460	0.591545	0.264288	0.137	0.459252	0.470983	0.151814	0.47901	0.469355	0.605248	0.489125	0.0947696	0.172441
GRMZM2G386463	3.43449	5.23291	3.99011	3.09391	3.8202	4.33755	4.40481	4.76864	5.87676	4.56516	3.94873	3.75922
GRMZM2G031169	3.66405	3.06574	2.50024	2.63466	2.98289	2.01696	2.21802	2.94755	2.14765	2.43308	2.32185	1.53473
AC206031.3_FG007	4.11433	2.78384	3.15099	1.78867	3.31433	2.27722	2.45753	3.39813	3.53387	2.75917	1.05826	2.31071
GRMZM2G031065	2.63988	1.18049	1.04462	0.978933	1.8316	0.845823	1.89521	2.91	3.59244	3.26083	0.852926	1.41402
GRMZM5G881887	0.847587	0.387623	0.684998	0.241712	0.837304	0.325317	0.656035	0.525677	0.527151	0.877916	0.489643	0.87945
GRMZM2G104938	4.1673	2.36098	3.54486	1.81284	3.105	2.01696	2.83241	2.06516	4.56864	2.93475	1.57949	2.41418
AC218900.3_FG001	0.370819	0.193811	0.222624	0.157113	0.401208	0.151814	0.166612	0.563226	0.449055	0.639625	0.110565	0.327638
GRMZM2G007969	0.0353161	0.4581	0.17125	2.92471	2.23281	0.954262	30.8233	12.6163	13.9402	61.7802	20.8493	65.4932
GRMZM2G442763	6.03023	5.07434	4.53811	5.4506	5.19826	5.3135	4.09241	4.61845	5.19341	7.32433	4.77007	7.86332
GRMZM2G141607	2.86943	2.04383	1.86662	8.19403	8.59981	8.28473	10.4549	13.0105	19.1532	26.0616	12.1147	19.848
GRMZM2G141634	30.8575	22.0945	21.9713	18.5514	24.8923	21.5793	22.4197	27.7295	34.0501	27.9177	18.101	22.5898
GRMZM2G117347	1.9159	1.26858	1.25012	1.16022	2.23281	0.97595	0.124959	0.0750968	0.117145	0.07525	0.0157949	0.0344882
GRMZM5G889620	1.41264	1.49763	1.48987	1.55904	1.34317	1.12776	1.06215	1.38929	1.64003	1.36704	1.12144	0.913938
GRMZM2G082640	220.673	176.016	180.411	175.7	190.434	178.404	192.854	198.18	191.473	240.963	139.438	181.512
GRMZM2G457309	9.17336	11.3996	8.2371	9.69264	6.55888	12.8608	9.67392	7.43458	4.39293	9.21812	6.31797	8.62206
GRMZM2G157010	4.12316	4.84529	5.29161	4.77381	4.58773	4.4243	4.26944	4.09277	3.61196	3.85029	5.55981	3.53504
GRMZM2G157018	258.691	302.857	288.521	293.45	352.749	343.729	296.299	338.255	340.715	326.071	325.691	308.825
AC209845.4_FG010	0.432622	0.158573	0.17125	0.652622	1.01174	0.19519	0.780995	1.07013	0.956682	1.46737	0.236924	0.758741
GRMZM2G136443	24.4564	18.6588	20.4986	16.7023	20.4616	18.0659	17.3068	17.5163	18.3331	20.5056	13.9469	15.5025
GRMZM2G436593	611.472	385.033	385.363	317.815	388.806	257.998	301.86	319.687	368.303	387.236	154.143	222.346
GRMZM5G829831	4.74119	4.29909	3.69899	3.64985	3.43643	3.05798	3.32183	4.26174	4.99817	3.22321	5.62299	3.53504
GRMZM2G133413	63.7897	66.6359	86.8235	110.559	86.0679	126.678	133.81	123.215	159.493	153.66	116.63	157.646
GRMZM2G346920	327.433	263.742	270.9	224.405	375.234	226.355	246.409	258.07	291.066	199.412	153.969	187.719
GRMZM2G004191	0.556229	0.176192	0.565123	0.507595	0.174438	0.477131	0.208265	0.22529	0.253814	0.125417	0.505438	0.482835
GRMZM2G004079	9.75608	8.38675	9.14472	9.71682	8.12882	8.97874	10.382	9.80013	10.133	9.29337	7.94485	9.2256
GRMZM5G899800	2.42798	2.36098	1.47275	3.1906	4.69239	1.10608	7.87242	1.164	2.20623	5.25496	1.04247	1.93134
GRMZM2G416069	111.255	157.146	106.226	100.02	113.908	118.263	116.368	121.826	88.7371	109.827	114.292	95.3083
GRMZM2G115750	115.298	179.117	129.242	165.754	97.7378	140.146	153.252	113.584	84.4613	110.969	154.806	114.587
GRMZM2G318803	51.3496	62.883	60.3655	75.0878	37.5915	67.1453	53.3263	37.3231	34.0305	42.1651	57.6989	55.4916
GRMZM2G318794	219.702	160.846	166.883	128.047	221.083	179.314	159.687	196.265	185.831	223.693	128.539	170.734
GRMZM2G016210	66.0941	42.9204	44.1652	29.5855	45.3714	27.2181	35.5509	50.221	62.2429	43.0681	22.1287	31.505
GRMZM2G148896	26.5312	34.3222	33.4622	26.4312	24.8051	31.9895	27.0745	26.0586	28.1733	19.7531	29.347	28.5735
GRMZM2G148867	39.1303	39.1147	34.3698	27.5551	38.5858	40.5561	29.7403	39.0691	30.9067	38.2897	25.2087	31.8671
GRMZM2G165011	9.08507	14.6944	12.4841	15.7113	10.3791	14.1187	11.465	11.8841	9.52777	8.44054	15.8265	15.5025
GRMZM2G056686	3.42566	3.17146	4.29836	2.27209	2.33747	3.75198	1.84315	2.59084	2.32337	2.49579	4.23304	2.87977
GRMZM5G833477	7.43404	9.9901	10.7716	7.84355	7.11708	7.89435	5.92515	5.1629	7.26297	5.90712	7.92905	10.6569
GRMZM2G422373	21.0396	13.232	16.714	8.79831	14.4609	7.61241	8.0911	7.00277	9.68396	7.29925	4.34361	6.86316
GRMZM2G315375	87.1602	61.8611	70.2637	90.7628	63.6351	61.1812	101.227	91.6556	97.0349	90.2122	65.0751	87.2897
GRMZM2G491632	10.895	7.38245	5.39436	5.74066	10.9024	3.66523	7.83077	7.90393	8.76633	8.65375	5.11756	6.50103
GRMZM2G389233	135.331	121.22	134.516	129.485	148.604	143.486	140.537	143.566	145.416	140.818	127.276	143.368
GRMZM2G179703	247.919	301.394	303.814	288.145	302.075	372.574	325.789	310.694	306.724	289.386	260.553	353.677
GRMZM2G109977	45.6814	48.3295	44.268	34.5648	42.6327	44.525	44.8499	40.8339	43.734	43.9334	40.593	43.0586
GRMZM2G129513	1.04183	1.21573	1.45562	1.43819	1.67461	1.27958	1.4162	1.6709	2.06956	2.69646	3.28535	1.89685
GRMZM2G139683	14.7886	17.7954	12.7238	16.7748	14.2691	14.5308	15.6407	15.1508	12.2807	15.7398	13.5994	12.2088
GRMZM2G106928	135.181	147.684	147.823	138.924	130.131	156.282	120.315	118.484	137.079	105.551	122.158	160.336
GRMZM2G086123	13.941	15.7692	17.3305	20.1467	17.1124	17.437	22.6905	16.5025	21.086	17.019	18.0062	21.4862
GRMZM5G804575	68.6192	75.5865	61.4614	69.8547	95.976	76.3193	82.8687	110.449	97.2496	100.86	64.1116	110.518
GRMZM5G840852	1.35084	1.30382	2.70574	1.09979	2.04093	3.44836	1.19752	1.55826	2.05003	1.12875	3.22217	3.19016
AC234528.1_FG001	2.78997	3.34765	4.29836	2.64674	3.57599	3.51342	2.041	3.21039	3.02624	2.54596	4.21725	3.74197
AC234528.1_FG004	2.64871	2.32574	3.40787	2.38086	2.94801	3.14473	2.37422	2.9851	4.06102	3.06017	2.82729	2.9315
AC234528.1_FG005	73.9873	118.806	106.055	109.363	98.2785	132.491	105.934	112.307	94.6334	98.2137	126.044	128.279
GRMZM2G103258	21.3839	21.3545	22.1083	34.8911	19.5196	22.1432	26.3039	28.0111	25.3814	22.3116	36.281	21.8483
GRMZM6G829919	0.123606	0.105715	0.205499	0.0845991	0.244214	0.173502	0.0624796	0.131419	0.351434	0.112875	0.252719	0.275906
GRMZM2G357804	0.0706322	0.123335	0.376749	0.277969	0.331433	0.412068	0.249918	0.244064	0.175717	0.175583	0.473848	0.482835
GRMZM2G057608	328.917	239.005	242.301	267.382	343.975	265.198	312.502	323.817	338.294	397.583	214.843	268.025
GRMZM2G058402	0.874074	0.405242	0.445249	0.628451	1.18618	0.802447	0.343638	0.394258	1.01525	1.0535	0.742362	0.310394
GRMZM2G167548	26.5312	13.2673	20.8239	16.3155	20.2523	16.8514	19.3062	15.3197	15.2679	25.0582	11.8936	18.227
GRMZM2G167836	44.7279	32.5603	38.2743	93.5546	37.7833	34.2233	63.3126	46.56	48.3027	53.1014	59.31	45.7487
GRMZM2G320689	0.432622	0.66953	1.04462	0.749307	0.470983	0.845823	0.593556	0.844838	0.976206	0.388791	0.631797	1.08638
GRMZM2G022866	6.15383	7.08293	4.86349	6.38119	5.16337	4.74962	5.4149	5.50084	4.29531	3.96316	5.93889	4.12134
GRMZM2G023059	0.282529	0.158573	0.256874	0.181284	0.261657	0.19519	0.114546	0.150194	0.292862	0.275917	0.221129	0.103465
GRMZM2G144387	734.275	654.519	585.125	565.823	955.678	681.907	716.953	845.458	819.369	746.542	619.461	661.674
GRMZM2G144978	1.4303	0.810484	0.821998	1.43819	0.715197	1.04101	1.36414	0.525677	1.0543	0.953166	0.726567	1.0174
GRMZM2G144982	3.60224	1.95573	1.96937	2.46546	2.58169	1.51814	2.45753	2.21535	3.241	2.69646	2.10073	2.01756
GRMZM2G015344	3.8318	3.2067	2.72287	2.99723	2.98289	2.62422	3.6134	2.70348	2.46004	2.8595	2.25867	2.10378
GRMZM2G016439	42.9885	43.6957	40.0381	45.8407	37.3298	29.2568	40.9866	40.9465	35.1825	33.0222	45.8369	29.4357
GRMZM2G319357	20.9778	21.1783	20.3616	21.2102	20.2523	16.3092	19.0875	22.2099	23.878	21.7222	21.4811	15.6577
GRMZM2G158479	47.0676	49.3867	45.4667	72.6223	52.6978	52.9182	60.272	58.1437	49.6889	63.9123	59.9418	51.284
GRMZM2G158462	32.4114	27.7503	33.6163	49.4301	34.0155	40.2959	41.3615	29.7759	40.7859	36.9854	43.0412	44.4898
GRMZM2G158437	10.1534	9.03866	9.16185	14.2731	11.2164	9.30405	12.5584	12.7101	14.5259	12.3159	14.3418	10.1051
GRMZM2G449177	3.05484	3.54146	3.73324	2.28418	3.85509	3.51342	3.3739	3.75484	3.35815	3.38625	4.78586	3.74197
GRMZM2G149414	43.0592	29.0012	22.6563	23.3856	39.0044	19.9961	23.8672	26.19	27.4314	37.1735	20.028	25.0557
GRMZM2G149442	10.9303	15.1349	15.2583	6.78002	10.2221	14.726	6.48746	7.90393	11.4802	7.95141	10.5352	14.1747
GRMZM2G015588	25.2863	20.8964	21.6288	21.5003	20.8279	25.0711	25.4292	23.4114	27.7047	30.3634	17.6587	25.711
GRMZM2G025488	9.62364	12.1044	9.64135	6.16365	12.0886	8.8703	8.53887	10.0066	9.02014	7.78837	10.9143	7.86332
GRMZM2G104516	14.4973	6.16673	7.44935	0.833906	3.31433	1.30127	0.208265	0.469355	0.449055	0.401333	0.347488	0.379371
GRMZM2G180575	95.8126	100.782	101.945	116.191	108.344	112.928	111.88	121.507	94.6529	106.955	111.259	101.62
GRMZM2G046005	95.4948	91.0914	104.565	148.87	89.3473	113.102	101.071	89.1962	83.2313	91.9555	107.263	97.5327
GRMZM2G179677	40.2339	26.0941	38.7366	31.3621	33.5445	34.0932	30.49	31.6533	46.2136	54.1047	37.7499	45.6452
GRMZM2G154124	0.715151	1.07477	1.04462	0.785563	0.662866	1.04101	2.15554	2.00884	2.53814	2.83442	3.00104	3.06945
GRMZM2G095579	60.0021	42.2509	57.7282	46.4933	58.5589	57.3641	46.9742	57.449	65.5034	68.4775	42.3936	56.1124
GRMZM2G143878	7.39873	8.17532	6.28486	4.84632	7.4834	5.89907	5.2587	6.43955	5.36913	5.10446	7.31305	4.46623
GRMZM2G143917	0.882903	1.14525	1.507	0.761392	1.32573	1.25789	0.676862	1.48316	1.07383	0.915541	2.00596	1.1726
GRMZM2G119761	57.9714	55.2363	47.4875	55.63	68.8508	53.8941	60.2928	66.8924	52.7346	74.2717	48.3167	50.6115
GRMZM2G342687	4.09667	3.04813	3.25374	2.03038	2.79101	1.84346	1.87439	1.57703	1.87432	1.66804	2.1797	1.93134
GRMZM2G175818	397.783	379.078	330.186	294.478	350.795	335.466	323.488	310.957	285.482	363.909	216.201	277.01
GRMZM2G049057	23.7501	21.1959	20.0362	50.264	26.9507	28.064	34.6033	26.9973	29.3057	39.6818	23.9609	33.7123
GRMZM2G303157	54.7312	86.898	52.4537	80.3813	70.5254	83.7148	89.1479	68.5446	57.0299	69.7943	73.1621	71.6666
GRMZM2G303149	11.2305	6.34292	6.14786	6.06697	11.7397	5.89907	9.87177	10.5135	12.2807	17.8719	5.02279	9.57049
GRMZM2G037655	35.8988	28.226	33.5478	50.5661	31.5559	34.7221	47.7448	44.1006	41.9378	50.5931	46.5003	38.4199
GRMZM2G037650	6.17149	6.2372	7.10685	7.51724	5.87857	7.89435	6.43539	5.21922	7.00916	6.10779	5.98628	8.17371
GRMZM2G460383	1.47445	1.51525	1.18162	0.833906	1.39551	0.759072	5.39407	5.70735	10.7578	6.19558	3.77499	5.82851
GRMZM2G042407	0.0971193	0.105715	0.119875	1.09979	2.23281	1.51814	0.562316	0.506903	0.585723	5.58104	2.54298	2.62111
GRMZM2G092823	0.176581	0.299527	0.650748	0.628451	1.11641	1.7784	0.47901	0.788516	0.292862	1.84362	1.94278	1.53473
GRMZM2G122064	17.764	15.4873	17.5188	14.6115	14.583	13.2079	16.3905	14.1557	16.0683	15.1002	13.9153	13.916
GRMZM2G122126	1.1566	1.49763	1.74674	1.96995	1.97115	1.14945	2.05141	2.15903	2.1867	1.81854	2.57457	1.62095
GRMZM2G348452	8.57299	3.15384	5.27448	3.33562	7.23919	3.25317	5.04002	5.85755	8.16108	7.17383	3.82237	5.38017
GRMZM2G148281	37.7971	20.5088	24.1462	17.4516	29.0091	20.8853	24.8981	29.9073	32.5467	35.9444	17.0269	23.0726
GRMZM2G178924	2.03068	2.02621	1.98649	2.683	1.56994	2.68928	3.0615	3.00387	3.33862	2.84696	4.69109	2.36244
GRMZM2G178913	3.17845	2.97765	2.22624	2.64674	3.29688	1.49646	1.87439	1.97129	1.95241	2.45817	1.91119	1.70717
GRMZM2G021074	9.82671	5.47958	6.78148	6.7921	8.54748	7.00515	8.51805	7.88516	8.80538	8.07683	5.55981	6.55277
GRMZM2G101245	0.538571	0.158573	0.188374	0.229626	0.348877	0.173502	0.0833061	0.206516	0.0976206	0.326083	0.205334	0.224174
GRMZM2G401147	1.20075	1.44478	0.958997	2.27209	1.91882	0.997637	1.07257	1.63335	1.38621	1.40467	2.46401	1.27606
GRMZM5G858884	0.45911	0.370004	0.513749	0.350482	0.313989	0.39038	0.249918	0.375484	1.01525	0.388791	0.521233	0.844962
GRMZM2G028726	83.6904	69.0145	66.8387	44.898	50.3778	63.2632	51.983	53.6942	63.0629	61.6673	44.9366	63.5273
GRMZM2G050583	59.0132	61.262	49.885	46.167	56.0819	63.4801	57.6062	54.37	51.6608	59.9742	43.515	52.836
GRMZM2G029527	6.45402	9.42628	8.13435	10.454	5.87857	7.39553	7.72664	6.81503	9.00062	5.19225	10.014	8.38064
GRMZM2G448258	3.19611	5.72625	3.64761	6.55039	1.88393	2.64591	4.55059	1.78355	2.34289	2.13208	5.9231	3.98339
GRMZM2G448185	0.123606	0.123335	0.10275	0.326311	0.296545	0.130127	0.187439	0.131419	0.214765	0.263375	0.205334	0.103465
GRMZM2G125557	22.6376	15.1878	19.9506	9.76516	9.96043	10.8222	26.3039	20.3137	24.7175	22.8384	24.2294	35.4022
GRMZM2G059502	0.441451	0.352384	0.547998	0.447167	1.22107	0.325317	0.916367	1.10768	1.6205	1.10367	0.489643	0.29315
GRMZM2G400156	13.5172	18.3416	18.3922	21.887	10.7977	17.8707	15.3804	12.7289	13.7059	25.8734	20.9283	25.8662
GRMZM2G059138	2.98421	3.38289	2.00362	2.38086	1.86649	1.9519	1.59323	1.99006	1.6205	1.41721	1.13723	1.13811
GRMZM5G866423	11.8044	13.8311	15.7378	12.7503	12.4723	16.1357	13.0374	12.973	12.2026	11.6261	16.4425	16.4681
GRMZM5G825854	17.3844	15.7516	18.6662	12.6899	19.1184	18.3045	15.6511	22.1723	15.1702	18.9254	17.8325	14.5368
GRMZM2G043530	14.9387	20.544	15.1042	31.3742	16.1704	17.4803	22.149	20.5202	19.6803	19.5023	28.3203	19.5893
GRMZM2G048276	29.3389	36.8418	28.2562	27.0838	27.9799	27.717	26.2102	33.2679	27.6071	29.4353	27.7359	22.038
GRMZM5G820727	13.4731	14.1482	14.385	13.7413	13.4841	13.2729	13.5372	11.9779	14.4088	12.2407	12.8887	13.14
GRMZM2G073988	8.37875	9.49676	7.5521	8.09735	9.9081	8.11123	7.52879	9.14303	7.73155	8.66629	9.77706	7.98403
GRMZM2G073814	77.978	73.2079	68.6539	60.7905	55.9773	53.6555	65.9888	55.29	63.8439	70.8102	71.4563	77.5296
GRMZM2G428554	5.31508	3.89385	3.68186	2.99723	4.41329	2.68928	3.26976	4.56213	4.00244	4.13875	2.10073	3.25914
GRMZM2G059397	1.44796	1.2862	1.26725	0.966847	1.23851	0.889199	1.85356	2.06516	2.79195	1.32942	1.80062	1.22433
GRMZM2G106574	53.1331	60.3811	42.2815	42.1062	59.0474	57.9714	51.2957	56.9046	40.044	57.9299	37.1813	46.8695
GRMZM2G155753	7.01025	7.89341	6.40473	6.35702	7.02986	4.94481	6.21672	7.34071	5.66199	5.90712	8.37131	4.79387
GRMZM5G817046	8.6083	6.21959	7.8261	10.3815	8.23349	8.34979	7.91408	9.01161	9.93778	11.6637	9.28742	8.07025
GRMZM2G389567	54.431	55.712	60.5881	106.74	43.8363	67.3622	199.83	123.872	132.862	213.835	262.164	300.962
GRMZM2G108008	13.9146	11.6111	13.7171	12.1218	13.9725	11.4945	12.6521	11.4523	11.4997	11.8895	11.7514	11.6398
GRMZM2G151955	16.0953	14.4654	13.3917	18.358	19.6766	14.8778	18.8063	16.709	20.9689	29.7488	22.7921	24.4522
GRMZM2G146948	2.30438	2.04383	1.67825	1.11187	1.86649	0.910886	1.03091	1.25787	0.878585	0.940625	1.2478	0.689765
GRMZM2G131434	57.0532	49.0519	40.5348	32.0752	48.616	49.9469	41.6114	41.9603	43.9878	53.8037	26.8988	42.7137
GRMZM2G078569	173.994	189.037	179.863	197.769	188.201	197.944	185.71	165.119	179.524	192.69	227.036	239.59
GRMZM2G047238	8.51118	9.12676	10.4976	12.3515	7.39618	10.0848	7.90366	6.66484	8.02441	8.05175	10.3931	10.5534
GRMZM2G047019	67.8864	53.1043	58.3618	67.1113	50.8837	54.6532	57.6999	54.37	63.6291	58.2184	47.5901	58.8887
GRMZM2G043819	71.0825	78.2117	65.6399	78.3872	71.2755	79.2471	83.2124	81.893	63.4339	82.938	85.8296	79.3747
GRMZM2G124307	232	194.358	237.523	224.284	234.62	301.612	183.169	220.653	223.395	186.984	169.337	227.381
GRMZM2G124281	23.2557	19.8921	20.1389	22.6484	26.41	21.9046	24.669	24.7068	28.4466	26.6636	23.9925	22.4518
GRMZM2G067235	12.9345	12.492	11.097	16.3518	13.2399	14.8778	11.9857	11.2833	18.0208	11.8519	10.9143	19.141
GRMZM2G067067	5.27976	5.23291	4.41824	5.16055	6.97753	3.27485	4.85258	4.7311	4.58817	5.36783	7.13931	4.22481
GRMZM2G160927	68.6016	94.6505	79.8536	87.3788	73.7176	81.0689	75.8918	72.3182	64.8591	57.7543	103.22	71.0803
GRMZM2G005955	4.45866	3.13622	2.38037	4.22996	4.3784	2.86279	4.082	2.57206	5.40818	2.44562	2.00596	3.10394
GRMZM2G139360	23.5647	18.0421	24.5743	14.4181	22.6595	21.3841	16.7445	17.4412	15.8145	19.4647	14.5313	17.6925
GRMZM2G438438	174.965	176.967	183.888	262.463	181.538	226.55	261.331	189.826	230.677	234.441	224.146	301.255
GRMZM2G152552	67.5774	68.6445	61.8039	76.103	73.3862	71.0708	76.4125	65.428	67.5925	100.258	91.0578	85.7723
GRMZM2G152543	0.344332	0.176192	0.154125	0.132942	0.0523315	0.173502	0.395704	0.675871	0.644296	0.739958	0.773952	0.413859
GRMZM2G152485	10.3653	13.5668	11.9018	12.2669	12.3328	9.69443	9.8197	10.2319	10.914	10.0208	16.6636	9.01868
GRMZM2G152457	18.2761	22.2707	29.7803	16.521	20.2523	28.1073	18.1295	17.6853	16.576	15.2757	23.0132	25.2281
GRMZM2G161368	2.6752	2.78384	3.01399	3.00931	3.27944	3.27485	3.08233	4.16787	2.42099	3.48658	4.32781	3.00048
GRMZM2G161245	38.8389	39.5904	40.7231	28.9329	33.6317	34.7655	34.5929	38.4683	37.5254	30.865	42.0777	39.4201
GRMZM2G108600	3.35503	4.89814	4.43536	3.20268	3.47132	3.86042	4.65473	6.60851	4.60769	4.80346	8.76619	4.98355
GRMZM2G117193	4.08784	2.22002	2.19199	2.30835	2.77357	2.42903	6.8311	5.21922	7.49726	8.81679	4.42258	10.9155
GRMZM2G428555	21.2691	24.1031	23.4269	23.4219	40.365	25.3096	30.2922	34.2253	36.432	34.8533	25.8721	31.643
GRMZM2G153184	0.918219	1.53287	2.96262	1.81284	1.30829	1.56152	2.22844	1.61458	3.18243	2.90967	1.76903	3.77646
GRMZM2G082174	169.57	119	133.095	138.622	187.015	125.984	121.752	161.496	161.523	184.061	93.964	107.862
GRMZM2G082257	10.3476	6.90673	7.12398	4.33873	10.0651	5.35688	5.16498	8.09168	7.16535	7.48737	4.18566	4.81111
GRMZM2G069656	0.582716	0.546196	1.26725	0.51968	0.540759	0.715696	0.905954	0.319161	1.54241	0.67725	0.805541	1.65544
GRMZM5G842990	0.962364	0.969057	1.11312	0.495509	1.18618	1.25789	0.635209	0.995032	0.956682	0.82775	1.01088	0.79323
GRMZM2G160560	15.9099	24.5083	18.7861	19.2403	19.5196	18.6081	17.9733	21.7968	20.6175	17.5207	18.2273	14.7265
GRMZM2G459391	6.67475	6.16673	8.52823	10.3694	6.90776	8.11123	7.51837	4.69355	8.49299	6.20812	8.16598	8.25993
GRMZM2G166687	2.20726	1.90288	2.12349	0.555937	1.09896	0.58557	2.06183	1.93374	3.241	2.59612	1.27939	2.20725
GRMZM2G089631	3.19611	5.10957	4.45249	4.00033	3.105	4.57612	4.22778	3.73606	3.3191	3.66216	6.17582	4.15583
GRMZM2G127232	2.49862	1.09239	1.42137	1.30524	1.56994	0.910886	1.74943	1.48316	1.87432	2.62121	0.694977	0.931183
GRMZM2G058702	14.6385	17.6545	15.5837	27.7727	16.8507	18.3262	21.368	17.1033	18.4698	15.8401	28.6046	17.4683
GRMZM2G358693	0.132435	0.22905	0.273999	0.193369	0.139551	0.281941	0.187439	0.413032	0.136669	0.614541	0.442258	0.103465
AC217050.4_FG004	0.72398	0.969057	1.95224	1.05145	1.48273	0.954262	0.89554	1.76477	1.75717	0.777583	2.32185	1.67268
AC217050.4_FG001	13.0052	7.25912	9.84685	6.6229	4.60517	5.40025	6.49787	6.30813	7.98536	7.86362	8.35552	7.65639
AC217050.4_FG006	103.052	78.1412	105.404	99.7907	129.939	99.7854	97.7805	130.481	114.158	143.552	99.2079	89.3245
GRMZM2G124203	44.878	47.66	42.9836	111.103	48.1101	43.1587	59.5847	44.7952	49.0251	45.4384	67.5233	47.5765
GRMZM2G092595	7.46053	8.19294	8.25423	7.84355	7.27408	7.61241	6.43539	6.23303	7.1263	7.7382	5.68617	8.91521
GRMZM2G106133	7908.65	9576.01	11869.9	13511.7	8085.01	13981.8	10730.6	8750.65	10716.9	7435.61	8638.14	13084.5
GRMZM2G095931	9.56184	10.043	9.4701	8.8104	11.0419	8.54498	8.75755	10.1568	11.8121	9.98316	9.95081	8.19096
AC199826.4_FG003	4.39686	3.54146	3.52774	2.48963	3.55854	2.8411	3.47803	3.9989	2.61623	3.7625	2.43242	2.70733
GRMZM2G135949	0.688664	0.68715	0.702123	0.338397	0.767529	0.216878	0.385291	0.150194	0.33191	0.275917	0.110565	0.517324
GRMZM2G016189	35.1572	37.5113	35.0034	42.3721	30.8058	35.3294	36.2069	31.0901	32.2929	32.5331	38.3027	36.1609
GRMZM2G079785	3.16079	2.64288	2.36324	1.20856	1.60483	0.97595	1.28083	1.29542	1.85479	1.69312	0.710772	0.862206
GRMZM2G116831	0.5474	0.986676	0.582248	0.858077	0.540759	0.542194	0.801821	1.164	1.38621	0.802666	1.48472	0.551812
GRMZM5G893055	0.114777	0.158573	0.0342499	0.205455	0.0872192	0.0650633	0.468597	0.450581	0.253814	0.426416	0.600207	0.465591
GRMZM2G119357	2.99304	2.44907	4.94911	2.52589	3.83764	3.75198	2.84282	3.62342	4.74436	2.93475	3.36432	4.22481
GRMZM2G324999	1.87175	1.18049	1.06175	0.60428	1.32573	0.325317	1.59323	1.22032	1.93289	1.53008	1.16882	1.36229
GRMZM2G325026	27.9086	35.3794	33.308	53.3941	31.3989	39.4934	41.8821	35.7648	31.2776	37.186	52.8182	40.265
GRMZM2G116971	11.3276	12.9149	10.2065	10.732	11.5827	10.6487	11.3505	11.5837	11.2068	11.2373	11.4355	9.93261
GRMZM2G106703	22.7171	25.7241	24.0263	20.6301	22.8514	24.2686	20.8786	23.9559	24.4442	25.5097	26.9619	23.3485
GRMZM2G167651	10.7449	11.4349	10.8058	6.46579	9.85576	10.28	8.67425	9.06793	8.20013	10.3845	7.53418	8.89797
GRMZM2G169198	1.66869	1.81478	1.67825	1.6799	1.86649	1.43139	1.54116	1.70845	2.03051	1.66804	2.00596	1.50024
GRMZM2G169227	8.67894	8.14008	8.11723	8.2182	7.50085	8.58836	8.43474	8.44838	7.82917	7.17383	5.48084	8.07025
GRMZM2G142249	1.98653	2.00859	2.05499	1.5107	1.8316	2.01696	1.58282	2.06516	1.64003	1.34196	2.21129	1.56921
GRMZM2G015642	90.0738	119.053	123.539	133.171	89.5566	146.024	109.027	91.1487	101.604	77.8963	114.687	121.157
GRMZM2G090542	57.4858	41.1761	39.3531	61.842	44.2724	37.8018	58.6579	37.8863	48.7322	53.2017	50.4964	44.8864
GRMZM2G166186	0.388477	0.193811	0.239749	0.181284	0.244214	0.216878	0.322811	0.281613	0	0.175583	0.458053	0.448347
GRMZM2G440313	13.3142	13.0911	14.2822	23.9657	9.82088	13.6416	17.4943	10.0254	10.6797	9.76995	14.1365	13.6401
GRMZM2G141214	1.51859	1.12763	1.1645	0.978933	0.872192	0.672321	1.0205	0.750968	0.683344	0.627083	0.394873	0.862206
GRMZM2G144547	65.0523	64.6802	57.3001	55.3158	40.5743	54.0676	46.7972	46.1845	42.3869	43.9084	47.448	51.6117
GRMZM2G061487	6.77187	4.26385	4.76074	6.61082	5.19826	5.57376	6.58118	4.54335	6.75534	7.08604	5.24392	5.34568
GRMZM2G347280	13.8704	8.88009	10.0181	10.7078	12.9957	10.9523	8.17441	8.35451	12.3783	13.5074	8.7188	11.2604
GRMZM2G149553	7.65477	5.0391	6.21636	3.08183	4.67495	2.97122	3.38431	5.14413	5.44723	4.37704	2.82729	3.72473
GRMZM2G093666	18.9559	23.5217	20.6356	13.5238	19.9034	13.7717	16.932	16.127	16.0488	12.8427	20.7703	13.2262
GRMZM2G085249	27.264	33.8641	32.1264	21.3915	33.6491	28.3893	22.5343	31.1276	27.1971	24.0424	27.957	23.0209
GRMZM2G152408	2.35735	1.85002	2.79137	4.35081	4.04697	4.44599	3.25935	3.77361	4.88103	3.06017	4.31202	4.62142
GRMZM2G059985	3.33737	4.17576	2.67149	3.83113	3.52365	1.43139	2.64497	1.72723	3.12386	3.85029	3.25376	3.55229
GRMZM2G047124	4.03487	2.00859	3.92161	2.18749	7.2043	2.58084	0.89554	1.29542	1.36669	1.3545	1.34257	1.13811
GRMZM2G138475	45.5931	68.3626	48.8575	62.8451	44.2899	59.7281	53.4825	49.2071	45.9012	48.925	56.8459	58.4058
GRMZM2G008226	20.8895	21.795	24.2489	30.6611	35.3586	34.1149	38.2479	34.8824	35.7096	41.3875	41.7776	45.0416
GRMZM2G108277	56.9208	66.1778	58.7386	47.6777	61.8907	68.2297	48.6508	50.7654	42.0549	59.0336	45.2999	56.7849
GRMZM2G003304	19.0619	14.9235	14.933	27.108	16.8856	10.8873	14.8181	21.2712	24.249	25.0833	14.7209	19.6928
GRMZM5G818791	0.450281	0.475719	1.18162	0.568023	0.907079	0.997637	0.468597	0.694645	0.546675	0.576916	1.08985	1.12087
GRMZM5G895175	23.6795	31.6089	30.4482	26.5158	29.044	31.1003	27.3973	28.5368	23.7608	24.9579	36.7232	28.0734
GRMZM2G115635	46.4584	32.0494	46.2202	28.4132	35.9517	29.9942	30.9899	36.9101	45.1593	32.5205	25.6826	34.609
GRMZM2G097342	19.3356	18.9935	20.0019	13.7051	7.25663	12.4488	18.1607	9.7438	16.4588	7.32433	11.1986	15.9163
GRMZM2G146111	54.8371	61.7906	50.7584	51.6417	62.4489	56.3665	58.2101	69.502	52.6565	64.9156	51.7442	47.8697
GRMZM2G146278	0.211897	0.281908	0.342499	0.374653	0.174438	0.238565	0.218678	0.168968	0.156193	0.1505	0.710772	0.327638
GRMZM2G146286	46.2553	52.2058	37.7091	29.791	35.4633	48.689	35.4676	32.4418	28.5247	36.1074	25.035	40.0236
GRMZM2G015967	2.91358	4.63386	3.78461	2.8522	3.105	4.29418	2.99902	3.66097	2.46004	2.68392	5.14915	3.69024
GRMZM2G127374	1.41264	1.09239	1.31862	1.1723	0.872192	1.30127	0.760168	0.976258	1.6205	1.02842	1.31098	0.79323
GRMZM2G127396	5.01489	5.88482	5.15461	4.06076	4.50051	6.15933	3.96745	4.7311	4.21721	3.62454	7.36044	4.2593
AC206198.3_FG001	0.256042	0.0176192	0.359624	0.132942	0.0697753	0.0867511	0.0624796	0.35671	0.136669	0.0877916	0.426463	0.224174
GRMZM2G008663	0.123606	0.158573	0.273999	0.483424	0.244214	0.260253	0.260332	0.300387	0.312386	0.213208	0.268514	0.206929
GRMZM2G487629	10.3123	11.893	8.21998	8.12152	12.7514	8.89199	8.57011	10.5699	6.85296	8.50325	7.88167	6.0182
GRMZM2G141707	45.1605	47.6776	46.9224	40.0758	46.3831	56.1713	46.766	49.9206	44.7688	49.1508	47.0689	55.4398
GRMZM2G015925	8.2728	7.36483	8.75085	11.6143	10.8675	9.84625	8.61177	10.3258	9.9573	10.9865	12.9045	8.93245
GRMZM2G074094	4.74119	8.49246	6.16498	6.51413	7.67529	7.87266	10.9756	11.0017	6.61868	10.0459	14.2312	11.0535
GRMZM2G469523	138.104	122.313	118.607	118.282	118.322	133.748	129.739	111.068	113.689	112.762	108.069	131.952
[truncated: 18,172 more rows]

## Sheet: Table S2
Table S2. Genes differentially expressed between tsh1 and B73.
aSamples are bracts from B73 and tsh1, and show individual normalized CPM (count-per-million) value based on edgeR output.
bDifferential expression analysis between pairwise samples. log2FC, log2 fold-change. tsh1/B73 refers to the comparison between tsh1 and B73. p-value, the p-value obtained during the statistical testing on differential expression of a given gene between two samples; FDR, adjusted p-value.
	aSamples		bDifferntial expression analysis
GeneID	B73	tsh1	log2FC(tsh1/B73)	p-value	FDR
AC188023.3_FG005	103.185	48.5104	-1.08895	3.82e-05	0.0074096
AC233870.1_FG004	3.94105	1.0498	-1.90396	1.51e-05	0.0036168
GRMZM2G000292	3.26846	6.75407	1.04666	0.000490649	0.0392675
GRMZM2G000842	4.30748	0.350003	-3.6124	7.93e-06	0.002252
GRMZM2G001421	8.10267	0.895213	-3.17562	3.3e-05	0.00671923
GRMZM2G003518	1.48806	3.38258	1.18353	4.33e-05	0.00814157
GRMZM2G005353	41.0314	97.0821	1.24272	6.23e-05	0.0101303
GRMZM2G005818	0.442856	2.26802	2.34288	3.4e-06	0.00122635
GRMZM2G005954	397.717	129.961	-1.61372	1.03e-05	0.00278027
GRMZM2G007791	118.397	272.551	1.20294	6.57e-05	0.0104395
GRMZM2G007969	0.196119	2.06318	3.41658	0.000120382	0.0149868
GRMZM2G008406	1.09228	0.28256	-1.937	0.000137077	0.016755
GRMZM2G008593	7.71426	2.66324	-1.53241	0.000304253	0.0282761
GRMZM2G008691	3.84003	13.4398	1.80444	0.000101616	0.0135722
GRMZM2G010447	8.2587	3.98842	-1.04951	0.000269918	0.0275422
GRMZM2G011010	18.1866	8.79979	-1.04732	0.000184828	0.02106
GRMZM2G011436	6.32813	13.6112	1.10555	0.000395269	0.0342136
GRMZM2G011832	0.175271	1.24536	2.84232	0.000305642	0.0282761
GRMZM2G013398	7.9899	17.6772	1.14643	0.000182287	0.0209148
GRMZM2G014653	7.25715	2.17374	-1.7388	0.000437554	0.0363152
GRMZM2G017606	6.05323	14.7358	1.28253	0.000190523	0.0211124
GRMZM2G019515	1.49146	0.329408	-2.1544	0.000249002	0.0261556
GRMZM2G020986	0.700576	0.0320268	-4.39235	2.27e-06	0.000955298
GRMZM2G022101	1.50538	0.336184	-2.14747	2.84e-05	0.00596964
GRMZM2G022606	16.7419	35.513	1.08459	5.85e-05	0.0099005
GRMZM2G022974	7.54075	26.8262	1.83141	0.0002749	0.0276409
GRMZM2G023190	1.73707	0.237965	-2.91208	8.5e-05	0.0119896
GRMZM2G023520	0	0.909613	8.90694	0.000693179	0.0495617
GRMZM2G024993	25.8617	52.189	1.0125	7.38e-05	0.011367
GRMZM2G026013	16.0187	0	-13.0897	5e-12	3.36e-08
GRMZM2G026188	0.531147	0	-8.14929	3.81e-06	0.00130407
GRMZM2G026910	2.78967	0.915893	-1.60542	8.97e-05	0.0122488
GRMZM2G027302	0.0133562	0.367249	4.56842	0.000105724	0.0138457
GRMZM2G027344	1.41084	4.65623	1.72325	1.67e-05	0.0038867
GRMZM2G027522	3.91702	8.98204	1.19718	7.66e-05	0.0116081
GRMZM2G028543	4.41866	15.9442	1.8514	1.98e-06	0.000868396
GRMZM2G029153	1.85505	0.535312	-1.80126	0.000168019	0.0197012
GRMZM2G031053	63.2471	10.1127	-2.6418	2.15e-06	0.000921554
GRMZM2G031882	15.4282	7.38321	-1.06307	9.02e-05	0.0122488
GRMZM2G034113	2.00373	0.30126	-2.73028	6.68e-06	0.00192537
GRMZM2G034385	86.6943	25.8074	-1.74806	4.82e-08	5.72e-05
GRMZM2G034563	0.100716	0.707055	2.83807	0.000105071	0.0138457
GRMZM2G035421	0.662292	2.58419	1.95615	1.25e-06	0.000615806
GRMZM2G036980	2.97074	0.620225	-2.24433	4.43e-05	0.00814157
GRMZM2G038497	148.097	395.11	1.41572	3.74e-06	0.00130083
GRMZM2G038783	3.55371	1.28314	-1.46391	0.000298575	0.0281881
GRMZM2G039322	0.444443	1.48315	1.73399	8.59e-05	0.0120284
GRMZM2G039477	8.2692	2.75568	-1.58485	4.72e-05	0.00841661
GRMZM2G041694	2.90614	10.3219	1.82843	4.22e-06	0.00141745
GRMZM2G042407	0.105859	1.60834	3.90081	8.77e-08	9.3e-05
GRMZM2G042666	0.136344	0.530948	1.92974	0.000565548	0.0435342
GRMZM2G043489	2.50192	6.89249	1.46139	3.58e-06	0.00126718
GRMZM2G046024	24.3159	5.51846	-2.13905	4.82e-08	5.72e-05
GRMZM2G046528	6.60001	2.25129	-1.55128	4.68e-05	0.00841661
GRMZM2G047208	1.61593	0.444125	-1.86227	0.000430736	0.036046
GRMZM2G047384	54.3214	21.5312	-1.33533	1.71e-06	0.000768313
GRMZM2G048129	1.30631	0.293325	-2.1335	9.05e-05	0.0122488
GRMZM2G050514	3.00326	0.3479	-3.0899	6.39e-06	0.00190106
GRMZM2G050550	21.9305	9.15152	-1.26027	1.26e-05	0.00313809
GRMZM2G051522	13.9599	5.31153	-1.39399	0.000344815	0.0307709
GRMZM2G051528	1.87433	0.536173	-1.8079	5.79e-06	0.00176996
GRMZM2G053925	3.24028	6.61408	1.02931	0.000615458	0.0464887
GRMZM2G054123	186.926	63.7922	-1.55106	8.27e-07	0.000459918
GRMZM2G055135	4.67522	1.77392	-1.39753	3.41e-05	0.00673936
GRMZM2G059117	11.9178	5.75446	-1.05026	8.76e-05	0.0121332
GRMZM2G061545	0.571547	2.18907	1.94164	0.000152261	0.0182786
GRMZM2G062244	0.0217714	0.211255	3.21317	0.000430425	0.036046
GRMZM2G062618	1.54934	5.25565	1.76065	7.28e-05	0.0112956
GRMZM2G066805	0.00440338	1.65548	8.04215	8.7e-10	2.79e-06
GRMZM2G067624	202.813	553.498	1.44844	2.44e-06	0.001006
GRMZM2G068519	0.0576932	1.52852	4.69493	0.000349435	0.0310459
GRMZM2G069016	78.4552	14.2398	-2.46259	1.86e-08	2.89e-05
GRMZM2G074097	102.509	43.8964	-1.22384	8.49e-05	0.0119896
GRMZM2G074793	7.76597	44.1379	2.50645	3.9e-07	0.000281022
GRMZM2G075828	3.2418	0.987795	-1.71343	2.59e-07	0.000193184
GRMZM2G077356	25.2415	11.6347	-1.11647	2.29e-05	0.0050708
GRMZM2G079583	1.56079	5.35687	1.78071	5.35e-06	0.00168587
GRMZM2G079613	10.8084	4.77429	-1.17994	0.000321789	0.0293658
GRMZM2G079661	0.00440495	0.921889	7.19315	9.22e-08	9.3e-05
GRMZM2G079807	0.72783	2.63154	1.85372	0.000272845	0.0276409
GRMZM2G080354	0.808323	0.0743981	-3.41698	1.37e-05	0.00336291
GRMZM2G081515	11.1507	1.78226	-2.64401	4.61e-07	0.00030972
GRMZM2G082302	0.872786	0.24677	-1.82835	0.000426963	0.036046
GRMZM2G082520	8.42197	2.8473	-1.56377	0.000300498	0.0281881
GRMZM2G083732	1.67661	0.325199	-2.35793	6.62e-06	0.00192537
GRMZM2G083850	0.0177064	1.01858	5.66945	8.13e-07	0.000459918
GRMZM2G086132	69.9287	24.9083	-1.48905	5.91e-07	0.000372422
GRMZM2G086869	3.27517	1.38171	-1.2412	0.000625471	0.0468428
GRMZM2G087030	0.00885927	0.604268	5.80855	9.52e-07	0.00048555
GRMZM2G089549	7.78	0.0936494	-6.34569	1.38e-08	2.79e-05
GRMZM2G089596	11.3135	4.31212	-1.39106	5.2e-06	0.00166445
GRMZM2G089836	0.353956	1.27824	1.83657	5.58e-05	0.00970714
GRMZM2G089895	1.32004	4.73384	1.84741	0.000325805	0.0294756
GRMZM2G092223	5.12853	2.45923	-1.05923	0.000449809	0.0370275
GRMZM2G093270	0.393849	1.08315	1.43728	0.000578046	0.0443271
GRMZM2G093404	2.75534	0.747485	-1.85969	0.000541898	0.0421969
GRMZM2G094639	40.9112	19.4277	-1.07459	6.51e-05	0.0104267
GRMZM2G095025	0	0.174489	6.54043	8.07e-05	0.011838
GRMZM2G096475	7.10812	0.603382	-3.56727	6.41e-06	0.00190106
GRMZM2G101058	1.44406	0.070454	-4.29688	1.39e-06	0.000666894
GRMZM2G101928	1.75009	0.0106491	-7.14114	3.48e-09	7.8e-06
GRMZM2G102605	89.3815	29.6906	-1.58995	7.32e-08	8.2e-05
GRMZM2G104204	0.598631	8.03793	3.74493	1.2e-10	6.05e-07
GRMZM2G104516	9.40163	1.80592	-2.37652	5.96e-05	0.00993468
GRMZM2G105302	2.50794	1.11828	-1.16145	0.00063044	0.0468428
GRMZM2G105348	5.224	11.6406	1.15562	0.000695457	0.0495617
GRMZM2G106204	2.34814	6.43434	1.4541	2.07e-05	0.00469237
GRMZM2G107129	1.56292	17.8034	3.51232	1.35e-07	0.000118617
GRMZM2G110473	0.211155	3.74107	4.1621	2.19e-07	0.000169795
GRMZM2G113129	7.65026	2.67747	-1.51418	5.78e-05	0.00987912
GRMZM2G113203	0.00865352	0.133996	3.71711	0.000155678	0.0183952
GRMZM2G117482	8.94625	2.13288	-2.06529	9.2e-06	0.00254073
GRMZM2G120833	0.00875678	19.1067	10.8166	4.58e-13	4.61e-09
GRMZM2G123029	21.719	10.6259	-1.03151	5.56e-05	0.00970714
GRMZM2G123489	2.58417	8.19009	1.66488	4.68e-05	0.00841661
GRMZM2G123909	0.189856	2.02866	3.41664	1.53e-05	0.00363583
GRMZM2G124477	0.143253	2.20634	3.95382	2.01e-08	2.9e-05
GRMZM2G125266	1.7429	4.88624	1.48625	1.47e-05	0.0035697
GRMZM2G125268	4.15034	1.33375	-1.63625	0.000545519	0.0423155
GRMZM2G126018	162.053	59.9689	-1.4342	2.95e-05	0.00608801
GRMZM2G126732	2.0903	0.819017	-1.34842	0.000644875	0.0471226
GRMZM2G127162	0.0265334	0.333581	3.54336	0.000402905	0.0345575
GRMZM2G127431	19.0817	9.51242	-1.00439	8.42e-05	0.0119896
GRMZM2G128212	0.177142	0.860787	2.27662	0.000700917	0.049775
GRMZM2G129154	12.2847	5.27337	-1.2203	2.49e-05	0.00540094
GRMZM2G129189	0.301693	0.0320268	-3.19219	0.000296376	0.0281881
GRMZM2G129357	1.4467	0.351023	-2.0538	0.00018014	0.0209148
GRMZM2G133291	1.61539	0.167065	-3.2451	3.4e-05	0.00673936
GRMZM2G135526	2.91514	1.05102	-1.47019	2.79e-05	0.00591833
GRMZM2G137546	17.2574	37.485	1.11877	6.1e-05	0.010008
GRMZM2G138349	3.25986	1.28826	-1.3343	0.000275477	0.0276409
GRMZM2G139324	30.0703	12.465	-1.27016	8.78e-05	0.0121332
GRMZM2G141607	2.2737	8.35908	1.87531	5.12e-06	0.00166445
GRMZM2G142999	1.10261	3.17577	1.52402	4.34e-05	0.00814157
GRMZM2G145562	0.0268341	0.376908	3.62914	0.00030995	0.0285437
GRMZM2G145563	3.21993	0.0910054	-5.15352	1.62e-06	0.000747909
GRMZM2G145654	14.4322	3.69848	-1.96428	6.61e-07	0.000404122
GRMZM2G149800	18.1892	7.08737	-1.35958	3.4e-06	0.00122635
GRMZM2G150726	0.418427	1.607	1.9446	6.42e-05	0.0103545
GRMZM2G152975	1.51683	0.346822	-2.12984	4.43e-05	0.00814157
GRMZM2G155686	4.97972	20.6367	2.04951	8.25e-05	0.0119712
GRMZM2G156079	2.8311	0.762962	-1.89019	0.000664003	0.0482029
GRMZM2G156255	5.3535	20.8798	1.96346	1.28e-07	0.000117582
GRMZM2G156307	11.7856	5.66037	-1.05765	6.03e-05	0.00997263
GRMZM2G158328	3.21433	0.804111	-1.9927	1.07e-05	0.0028241
GRMZM2G160136	0	0.229539	6.9918	2.43e-05	0.00531691
GRMZM2G160417	37.2822	12.363	-1.59303	5.86e-07	0.000372422
GRMZM2G162127	28.8534	10.742	-1.42656	2.55e-05	0.00547981
GRMZM2G162276	9.03681	2.92481	-1.62505	4.27e-05	0.00814157
GRMZM2G162868	7.04873	1.67512	-2.07248	7.08e-07	0.000420163
GRMZM2G164308	3.92695	1.73842	-1.17385	0.000108895	0.0140782
GRMZM2G165413	0.699871	0.1478	-2.22842	0.000644259	0.0471226
GRMZM2G166218	2.27411	0.652653	-1.80204	0.000141515	0.0170903
GRMZM2G166687	2.0812	0.743815	-1.47945	0.000537704	0.0421708
GRMZM2G168371	0.438362	3.14998	2.81477	5.72e-06	0.00176996
GRMZM2G169391	0.282438	1.6854	2.59084	1.08e-05	0.0028241
GRMZM2G169734	0.115854	1.31091	3.53899	2.21e-05	0.00495164
GRMZM2G170120	4.40789	1.33083	-1.7221	0.000552172	0.0426674
GRMZM2G171210	8.34174	3.27171	-1.34989	0.000189807	0.0211124
GRMZM2G172239	10.7555	4.95943	-1.11678	2.96e-05	0.00608801
GRMZM2G172657	2.90143	7.34564	1.33983	0.000190071	0.0211124
GRMZM2G175089	14.6703	5.5543	-1.40045	3.41e-06	0.00122635
GRMZM2G177458	0.471453	1.45876	1.61854	0.000107552	0.0139943
GRMZM2G178182	1.61395	16.9888	3.40385	9.63e-07	0.00048555
GRMZM2G179797	361.307	151.31	-1.25561	0.000382384	0.033385
GRMZM2G179810	437.699	955.294	1.12601	0.000338704	0.0303599
GRMZM2G304712	1.38179	0.412178	-1.73444	0.000262765	0.0271709
GRMZM2G311182	17.6434	7.19203	-1.29448	2.85e-06	0.00114892
GRMZM2G311665	16.3443	7.20046	-1.18257	0.000325915	0.0294756
GRMZM2G318180	1.67846	0.076198	-4.40922	4.31e-08	5.72e-05
GRMZM2G318780	10.5069	4.35643	-1.26972	8.12e-06	0.00227448
GRMZM2G321778	6.80082	2.63583	-1.36673	0.000125879	0.0154801
GRMZM2G325118	1.48515	0.24876	-2.58591	0.000403913	0.0345575
GRMZM2G325850	67.4554	0.54371	-6.93952	2.27e-13	4.58e-09
GRMZM2G328742	12.3025	2.97351	-2.04812	4.6e-07	0.00030972
GRMZM2G329655	6.96732	14.4888	1.05633	8.1e-05	0.011838
GRMZM2G332259	0.554685	1.79626	1.68902	0.000247351	0.0261181
GRMZM2G341959	12.1212	5.65737	-1.0996	8.44e-05	0.0119896
GRMZM2G353024	1.47951	3.8869	1.39122	0.000119233	0.014936
GRMZM2G361242	0.0088561	0.294626	4.75129	0.00011866	0.014936
GRMZM2G366681	23.3359	8.881	-1.39445	0.00012217	0.0151161
GRMZM2G368827	0.0508779	1.80544	4.99639	0.00047602	0.0384015
GRMZM2G370777	15.1917	4.97915	-1.60799	0.000296725	0.0281881
GRMZM2G371167	6.03583	0.932247	-2.69101	1.68e-05	0.0038867
GRMZM2G372633	2.41441	0.451105	-2.38778	0.000291881	0.0281881
GRMZM2G380738	0.245316	0.0107189	-4.24659	0.00020867	0.0225507
GRMZM2G382569	0.696103	0.12229	-2.49398	5.89e-05	0.0099005
GRMZM2G383404	7.71752	2.32016	-1.73327	9.28e-07	0.00048555
GRMZM2G386923	2.98395	11.5909	1.95742	1.59e-07	0.000133625
GRMZM2G392101	1.45402	4.80319	1.72173	0.000155969	0.0183952
GRMZM2G394962	8.75894	18.2579	1.05999	8.03e-05	0.011838
GRMZM2G397402	7.5969	3.18582	-1.25328	4.44e-05	0.00814157
GRMZM2G408458	1.43491	0.474972	-1.59204	0.000588821	0.0448126
GRMZM2G418689	8.63346	3.24326	-1.41217	0.000188955	0.0211124
GRMZM2G423669	6.95451	3.34802	-1.05372	0.000154041	0.0183829
GRMZM2G426917	0.0578776	1.47912	4.72484	3.36e-05	0.00673936
GRMZM2G427729	14.0461	78.2961	2.47887	1.71e-08	2.88e-05
GRMZM2G429000	152.972	61.5899	-1.31244	8.44e-07	0.000459918
GRMZM2G431504	3.59733	14.4722	2.00715	3.38e-06	0.00122635
GRMZM2G438386	7.42373	23.6071	1.66911	4.86e-06	0.00160674
GRMZM2G446201	0.40623	1.80043	2.16395	9.25e-05	0.0124384
GRMZM2G448330	3.14969	1.35793	-1.21157	0.000365251	0.0320277
GRMZM2G453139	45.1793	13.4435	-1.74863	1.53e-08	2.8e-05
GRMZM2G456853	0	41.0909	14.4484	4.18e-10	1.68e-06
GRMZM2G457562	1.63158	4.22073	1.37477	0.000270396	0.0275422
GRMZM2G458607	0.0132131	0.77833	5.69561	9.88e-06	0.00269315
GRMZM2G458974	11.8796	1.36806	-3.11838	9.67e-10	2.79e-06
GRMZM2G461159	38.5131	96.678	1.32792	1.21e-05	0.00304617
GRMZM2G475059	0.610637	0.041886	-3.8211	0.00025973	0.0271411
GRMZM2G477762	0.106676	0.453106	2.04919	0.000689513	0.0494879
GRMZM2G480903	45.9687	125.354	1.44767	0.000588406	0.0448126
GRMZM2G481261	4.09921	0.79956	-2.36113	3.13e-06	0.00122635
GRMZM2G486933	5.47153	2.17931	-1.32744	0.000468145	0.0379179
GRMZM2G509876	11.075	4.27124	-1.37443	0.000288784	0.0281362
GRMZM2G513222	0.339185	0.0162175	-4.23496	0.00063832	0.0469841
GRMZM2G526668	0.209989	0.72654	1.75963	0.000533062	0.0419953
GRMZM2G526748	0	0.426549	7.86737	1.84e-07	0.000148139
GRMZM2G590448	0.113579	1.32082	3.51813	1.63e-06	0.000747909
GRMZM2G700200	6.89274	2.88738	-1.25426	0.000278227	0.0276539
GRMZM5G805382	1.7503	0.553485	-1.65967	0.000278349	0.0276539
GRMZM5G805685	50.8214	15.8977	-1.67748	0.000104329	0.0138428
GRMZM5G806469	2.3587	6.62806	1.48911	1.2e-05	0.00304617
GRMZM5G814279	17.8952	6.95319	-1.3641	3.74e-05	0.00732532
GRMZM5G822352	1.22124	3.45597	1.5035	0.00048962	0.0392675
GRMZM5G830932	9.16864	3.57781	-1.35712	1.1e-05	0.00283141
GRMZM5G836341	0.00875368	0.604607	5.82673	0.000682535	0.049162
GRMZM5G847466	2.7917	0	-10.5679	1.13e-09	2.86e-06
GRMZM5G851266	16.9463	4.60832	-1.87758	0.000200234	0.0219474
GRMZM5G869532	0.84906	0.00534734	-6.9047	1.26e-07	0.000117582
GRMZM5G878558	4.35311	0.907591	-2.25131	7.25e-05	0.0112956
GRMZM5G880268	0.360795	1.498	2.04856	0.000304914	0.0282761
GRMZM5G888196	1.43462	0.383516	-1.88506	0.000539471	0.0421708
GRMZM5G892879	27.7108	13.1338	-1.07724	0.000209092	0.0225507
GRMZM5G894031	1.36539	0.0804865	-4.05284	3.19e-06	0.00122635

## Sheet: Table S3
Table S3. Genes differentially expressed between tsh4 and B73.
aSamples are bracts from B73 and tsh4, and show individual normalized CPM (count-per-million) value based on edgeR output.
bDifferential expression analysis between pairwise samples. log2FC, log2 fold-change. tsh4/B73 refers to the comparison between tsh4 and B73. p-value, the p-value obtained during the statistical testing on differential expression of a given gene between two samples; FDR, adjusted p-value.
	aSamples		bDifferntial expression analysis
geneid	B73	tsh4	log2FC(tsh4/B73)	p-value	FDR
AC186512.3_FG007	5.73726	0.344448	-4.05288	2.96e-07	7.97e-05
AC187157.4_FG005	0.0225068	0.318702	3.6902	0.000664608	0.0196826
AC198366.3_FG004	0.00435178	0.454509	6.24153	1.38e-05	0.00119845
AC203753.4_FG006	0	0.219586	6.89463	3.24e-05	0.00222959
AC203966.5_FG005	8.79922	3.38372	-1.37827	0.000517182	0.0165827
AC205419.3_FG001	1.66617	4.03564	1.27547	0.00120205	0.0300993
AC212323.4_FG007	0.143789	0.554931	1.9404	0.00183575	0.0408646
AC232238.2_FG004	24.152	6.9325	-1.79994	6.58e-06	0.000709391
AC233893.1_FG006	1.83178	3.79016	1.04901	0.000583503	0.0181048
AC233922.1_FG008	0.0954181	0.524695	2.43366	0.000147427	0.0067575
GRMZM2G000264	66.8566	2.09502	-5.01189	0.00163451	0.0378677
GRMZM2G000842	4.30748	0.9291	-2.20283	0.000563346	0.0175931
GRMZM2G001114	23.9886	51.9897	1.11577	7.77e-05	0.00416554
GRMZM2G001421	8.10267	1.09042	-2.88588	7.77e-05	0.00416554
GRMZM2G001772	2.18336	7.93448	1.86123	7.04e-05	0.00395559
GRMZM2G001953	12.53	5.80937	-1.10848	3.15e-05	0.00218889
GRMZM2G002104	0.229532	0.930017	2.06198	0.00180067	0.0403062
GRMZM2G002430	0.431169	1.42344	1.73105	0.000780397	0.0219819
GRMZM2G002993	1.72429	5.52561	1.68113	0.000668191	0.019702
GRMZM2G003409	6.6104	18.0088	1.44558	3.15e-06	0.0004293
GRMZM2G003518	1.48806	3.37019	1.17915	4.5e-05	0.0027711
GRMZM2G003927	0.141307	1.31299	3.18423	1.13e-05	0.00103809
GRMZM2G003944	0.869268	2.74264	1.66444	7.95e-05	0.00425497
GRMZM2G003970	0.0693437	1.38745	4.28925	8.06e-07	0.000164225
GRMZM2G004060	4.69404	24.0606	2.35725	3.06e-08	1.87e-05
GRMZM2G004106	0.629886	0.0909932	-2.74554	0.000765592	0.0217778
GRMZM2G004128	0.858175	0.295516	-1.50256	0.00159369	0.0372008
GRMZM2G004180	0.314252	1.26361	1.99912	4.33e-05	0.00270322
GRMZM2G004207	1.00951	0.119521	-2.95679	0.00162847	0.037794
GRMZM2G004356	0.712117	0.163394	-2.10613	0.000363487	0.0129363
GRMZM2G004528	236.059	112.265	-1.07216	8.23e-05	0.00439252
GRMZM2G004694	1.06151	15.654	3.87845	5.33e-11	1.34e-07
GRMZM2G004696	28.0266	12.9111	-1.11818	0.000120608	0.00584716
GRMZM2G004990	19.1417	4.81726	-1.98859	3.11e-07	8.25e-05
GRMZM2G005146	5.88897	2.31347	-1.34618	0.000108398	0.00541191
GRMZM2G005353	41.0314	132.04	1.68641	2.03e-06	0.000302671
GRMZM2G005624	35.0519	101.156	1.52904	4.01e-07	0.00010105
GRMZM2G005818	0.442856	2.57824	2.5258	1.31e-06	0.000233604
GRMZM2G005954	397.717	123.741	-1.6844	6.36e-06	0.000690076
GRMZM2G006047	2.09261	0.829516	-1.32357	0.000561277	0.0175774
GRMZM2G006399	13.6584	5.99293	-1.18905	1.7e-05	0.00138782
GRMZM2G006565	0.619057	1.83757	1.57892	0.000592705	0.0183058
GRMZM2G007953	0.0461245	3.23217	6.04317	4.51e-07	0.000108005
GRMZM2G007969	0.196119	19.1615	6.62605	4.68e-08	2.42e-05
GRMZM2G008406	1.09228	0.336259	-1.67775	0.000459998	0.0152586
GRMZM2G008593	7.71426	1.25688	-2.61398	1.33e-06	0.000235011
GRMZM2G008691	3.84003	11.6043	1.59275	0.000332603	0.01212
GRMZM2G008834	23.1503	66.5078	1.5223	7.32e-05	0.00403424
GRMZM2G009025	6.08285	19.222	1.65918	1.99e-06	0.000301455
GRMZM2G009344	0.133344	0.428871	1.67825	0.00205263	0.0442754
GRMZM2G009479	4.18526	1.46455	-1.50913	0.000197241	0.00832209
GRMZM2G010290	2.33926	0.85197	-1.44839	0.00173956	0.0391994
GRMZM2G010673	0.251635	0.854809	1.72693	0.000441357	0.0149601
GRMZM2G011141	2.53162	1.16183	-1.12812	0.000737434	0.0211558
GRMZM2G011463	17.5618	3.77996	-2.21761	3.92e-06	0.000490988
GRMZM2G011523	3.77469	20.5538	2.44568	1.1e-06	0.000209525
GRMZM2G011526	1.55257	4.37248	1.49118	3.47e-05	0.00231949
GRMZM2G011832	0.175271	1.80573	3.37746	5.38e-05	0.0031382
GRMZM2G013002	146.278	401.973	1.45832	2.18e-05	0.00163777
GRMZM2G013255	0	0.508474	8.1483	1.36e-05	0.00118618
GRMZM2G013593	0	2.45471	10.3758	4.92e-08	2.42e-05
GRMZM2G014392	1.0667	0.189361	-2.46808	3.44e-05	0.00230242
GRMZM2G015605	1.97548	0.575322	-1.77257	7.73e-05	0.00416554
GRMZM2G016088	7.9991	3.91429	-1.03078	8.32e-05	0.00441615
GRMZM2G016802	1.4947	3.14223	1.07281	0.00232011	0.0483225
GRMZM2G017110	245.581	87.5529	-1.48793	3.89e-06	0.000490988
GRMZM2G017237	1.08448	0.357928	-1.59638	0.00104571	0.0271754
GRMZM2G017606	6.05323	13.6438	1.17151	0.000442672	0.0149795
GRMZM2G017670	0.905039	0.279606	-1.64641	0.00202162	0.0439354
GRMZM2G017815	2.99327	6.84829	1.19344	0.000362574	0.0129363
GRMZM2G018254	0.00440338	0.289926	5.54421	1.21e-05	0.00108735
GRMZM2G018336	0.349849	1.48008	2.074	8.37e-06	0.000836784
GRMZM2G018414	34.0222	15.6047	-1.12436	1.99e-05	0.00155205
GRMZM2G018692	1.12939	0.351064	-1.67595	0.00207236	0.0445578
GRMZM2G018707	0.505106	0	-8.08344	0.000125785	0.00602792
GRMZM2G019363	33.0791	6.60345	-2.32621	4.99e-06	0.00056914
GRMZM2G019771	0.220839	0.972722	2.10869	0.00105341	0.0272374
GRMZM2G020158	0.42236	1.16928	1.49091	0.00199776	0.0435576
GRMZM2G020740	1.33272	6.12794	2.20244	3.72e-06	0.000474303
GRMZM2G021055	0.315859	0.00501163	-5.52235	1.25e-05	0.0011149
GRMZM2G022606	16.7419	48.5993	1.53727	1.06e-06	0.000202899
GRMZM2G022679	48.6247	9.39531	-2.371	1.6e-06	0.000263213
GRMZM2G022837	0.0224909	0.573618	4.50985	0.000144651	0.00667688
GRMZM2G022931	6.28141	3.0869	-1.0252	0.000600137	0.0184787
GRMZM2G022974	7.54075	37.276	2.30581	2.91e-05	0.00205978
GRMZM2G022984	0.5862	0.170935	-1.76015	0.00170489	0.0388084
GRMZM2G023786	13.7364	6.33969	-1.11572	1.47e-05	0.00124464
GRMZM2G024104	8.13237	28.1183	1.7886	4.23e-05	0.00266457
GRMZM2G024312	22.5974	11.0616	-1.03109	0.00104734	0.0271754
GRMZM2G024592	0.386381	1.18696	1.6175	0.000520928	0.0166499
GRMZM2G024898	2.38042	5.32068	1.16185	0.000560562	0.0175774
GRMZM2G025154	9.73656	20.7642	1.0914	0.000599388	0.0184787
GRMZM2G025222	0.339813	1.12386	1.74841	0.00113148	0.0286679
GRMZM2G025448	2.05537	0.429831	-2.23717	4.84e-06	0.000557831
GRMZM2G025459	1.89705	0.830004	-1.18774	0.00195807	0.0428312
GRMZM2G026015	0.301291	3.39611	3.44729	1.28e-06	0.00022981
GRMZM2G026095	2.19303	5.16348	1.23619	0.000425822	0.0145806
GRMZM2G026703	14.692	5.32233	-1.46511	4.18e-05	0.0026402
GRMZM2G027052	1.37825	0.423403	-1.69103	0.00147699	0.0350445
GRMZM2G027098	1.14936	0.274043	-2.048	0.000630857	0.0189049
GRMZM2G027302	0.0133562	0.279628	4.1744	0.000314393	0.0115917
GRMZM2G027522	3.91702	10.7815	1.45986	8.67e-06	0.000861688
GRMZM2G028543	4.41866	12.8372	1.53837	1.7e-05	0.00138782
GRMZM2G029756	1.58053	0.447266	-1.80881	0.000623611	0.0188195
GRMZM2G029815	3.8718	1.76431	-1.13255	0.000523299	0.0166686
GRMZM2G030009	32.0829	12.1459	-1.40149	5.84e-06	0.000649043
GRMZM2G030567	0.594631	2.83634	2.25501	3.5e-05	0.00232867
GRMZM2G031261	16.4136	36.3912	1.14801	0.000535071	0.0169225
GRMZM2G031317	20.2355	46.6213	1.20409	0.00035289	0.0126864
GRMZM2G031447	5.49175	1.87217	-1.55294	7.71e-05	0.00416554
GRMZM2G031882	15.4282	4.15233	-1.89327	1.12e-07	3.93e-05
GRMZM2G031991	2.71116	1.05213	-1.3562	0.000939077	0.0252188
GRMZM2G033915	12.657	25.515	1.01035	0.000804389	0.0225632
GRMZM2G034113	2.00373	0.382883	-2.35224	2.88e-05	0.00205238
GRMZM2G034385	86.6943	26.7049	-1.69854	7e-08	2.88e-05
GRMZM2G034471	3.74083	0.492425	-2.92657	3.28e-06	0.000440972
GRMZM2G034917	0.386589	1.19416	1.63535	0.000631788	0.0189049
GRMZM2G034985	23.5747	70.3197	1.57577	0.00024411	0.00966176
GRMZM2G035421	0.662292	1.43468	1.11123	0.000609618	0.0186285
GRMZM2G035701	15.3475	2.35229	-2.70551	2.69e-09	3.39e-06
GRMZM2G035999	7.37934	1.1906	-2.62942	9.05e-09	9.6e-06
GRMZM2G036940	0.167414	1.24376	2.87163	0.000254523	0.0099097
GRMZM2G037308	6.07129	2.63451	-1.20401	0.000148006	0.00676867
GRMZM2G037431	10.3974	4.01381	-1.37289	1.98e-06	0.000301455
GRMZM2G037452	7.51422	3.3665	-1.15805	0.000122726	0.00592139
GRMZM2G037469	5.1931	2.40195	-1.11236	0.000396438	0.0137614
GRMZM2G038051	0.154243	8.61391	5.7874	4.89e-10	8.21e-07
GRMZM2G038497	148.097	357.328	1.27069	1.3e-05	0.00114928
GRMZM2G038893	0.256904	0.989425	1.93308	0.000203949	0.00849843
GRMZM2G039036	1.03531	3.01141	1.54221	0.000602113	0.0184831
GRMZM2G039322	0.444443	1.87211	2.0608	1.22e-05	0.00108862
GRMZM2G040263	2.79461	0.89782	-1.63236	2.31e-05	0.00172193
GRMZM2G040359	16.4243	3.15735	-2.37685	2.82e-07	7.79e-05
GRMZM2G040517	3.01746	19.2839	2.67687	0.000206807	0.00856442
GRMZM2G041175	1.6859	0.733982	-1.19129	0.00137132	0.0331606
GRMZM2G041415	1.13219	3.88519	1.77595	0.000232627	0.00927639
GRMZM2G041463	0.868635	1.87157	1.10725	0.0020289	0.0439516
GRMZM2G041636	23.2001	51.5148	1.15069	1.62e-06	0.000263213
GRMZM2G041746	0.718924	3.58574	2.30866	0.0006909	0.0202048
GRMZM2G041980	3.94979	20.1805	2.35377	1.1e-08	1.06e-05
GRMZM2G042407	0.105859	0.55221	2.35827	5.67e-05	0.00327528
GRMZM2G042412	0.716641	0.154728	-2.1575	0.0012331	0.0306807
GRMZM2G042666	0.136344	2.81829	4.33856	2.69e-08	1.87e-05
GRMZM2G042865	0.282145	1.54629	2.46399	6.34e-06	0.000690076
GRMZM2G042920	4.71458	12.9036	1.45222	0.000159603	0.00723763
GRMZM2G043075	0.254807	1.40872	2.47624	3.16e-05	0.00218889
GRMZM2G043295	1.54928	7.22819	2.22065	1.13e-07	3.93e-05
GRMZM2G043943	1.19949	2.79117	1.22301	0.000799245	0.0224814
GRMZM2G045057	0.0088561	0.392766	5.17645	3.86e-05	0.00251408
GRMZM2G045154	0.525734	1.85799	1.84358	0.000387692	0.0135511
GRMZM2G045243	5.46824	1.80049	-1.60046	0.00112014	0.0284163
GRMZM2G045748	0.0760917	2.32208	4.88291	2.97e-09	3.52e-06
GRMZM2G046024	24.3159	10.3434	-1.23368	3.33e-05	0.0022565
GRMZM2G046290	0.537664	0.129072	-2.03892	0.0015716	0.036813
GRMZM2G046316	0.404318	1.62511	2.0373	0.000194697	0.00824925
GRMZM2G046729	1.15159	2.96692	1.36593	4.88e-05	0.00292345
GRMZM2G046829	0.0350123	0.346614	3.28634	0.000232122	0.00927639
GRMZM2G046885	12.5993	2.92904	-2.10438	6.15e-05	0.00352513
GRMZM2G046952	0.0171201	0.649679	5.15176	0.000662016	0.0196346
GRMZM2G047124	3.33392	1.17404	-1.49969	0.0018886	0.0417141
GRMZM2G047208	1.61593	0.384272	-2.07863	0.000162561	0.00725339
GRMZM2G047456	3.78045	12.2627	1.69626	3.83e-05	0.00251212
GRMZM2G047681	35.3928	14.7502	-1.26212	6.23e-06	0.000682533
GRMZM2G048131	5.41252	11.6389	1.10353	0.00238434	0.049169
GRMZM2G048324	2.89972	1.27563	-1.18915	0.00166314	0.0381865
GRMZM2G048549	0.241124	0.74352	1.59022	0.00185753	0.0412585
GRMZM2G048919	1.07562	2.92681	1.44705	0.000329861	0.0120738
GRMZM2G050412	5.93542	29.0779	2.29525	0.000846359	0.0234792
GRMZM2G050730	16.1318	5.36883	-1.58758	1.79e-06	0.000281627
GRMZM2G051528	1.87433	5.28176	1.49288	2.17e-05	0.00163297
GRMZM2G052685	0.545044	0.0856697	-2.61724	0.000360014	0.0128965
GRMZM2G052869	131.951	322.016	1.28708	7.41e-05	0.00406284
GRMZM2G053779	0.856107	0.0963831	-3.12045	1.94e-05	0.00151482
GRMZM2G053909	0.406928	0.0195346	-4.27486	3.29e-05	0.00224719
GRMZM2G053958	4.26552	9.4616	1.14899	4.29e-05	0.00268402
GRMZM2G054123	186.926	73.5641	-1.34538	4.6e-06	0.000548061
GRMZM2G054252	2.23784	5.51823	1.30151	0.00230394	0.0481014
GRMZM2G055009	0.546824	0.0410268	-3.6084	0.000879255	0.0241496
GRMZM2G055135	4.67522	2.13148	-1.13133	0.000272043	0.0104234
GRMZM2G055257	18.8105	45.3377	1.26881	1.91e-06	0.000295568
GRMZM2G055313	1.46025	0.302391	-2.2552	0.000135095	0.00634955
GRMZM2G055585	29.215	60.5096	1.05013	0.000861881	0.0238115
GRMZM2G055982	4.76097	12.3082	1.36879	0.000282548	0.0106712
GRMZM2G056388	7.92183	2.30637	-1.77953	3.95e-06	0.00049115
GRMZM2G056513	0.664946	4.37653	2.71395	2.63e-07	7.58e-05
GRMZM2G056988	2.15719	0.0685346	-4.95263	1.64e-06	0.000263213
GRMZM2G057086	1.44399	0.376138	-1.895	0.00100357	0.0262857
GRMZM2G057262	0.428382	1.55909	1.88836	0.000878899	0.0241496
GRMZM2G058227	0.418434	1.74548	2.04528	9.15e-06	0.000895569
GRMZM2G058472	0.414064	1.33577	1.68274	0.00097265	0.0257096
GRMZM2G058491	15.0041	4.5018	-1.7353	1.2e-05	0.00108436
GRMZM2G059083	2.68993	1.24556	-1.11182	0.000448472	0.0149942
GRMZM2G059544	0	1.1437	9.29817	1.29e-07	4.41e-05
GRMZM2G059634	0.123514	0.824541	2.71394	4.13e-05	0.00261939
GRMZM2G059939	0.089828	0.976772	3.41066	2.04e-05	0.00157258
GRMZM2G060210	3.33633	8.04047	1.26908	0.000958997	0.0256173
GRMZM2G060216	76.3537	22.8829	-1.73802	1.9e-05	0.00150228
GRMZM2G060369	14.9949	1.59475	-3.23124	4.88e-09	5.47e-06
GRMZM2G060712	0.353275	1.07804	1.59174	0.00102733	0.0268731
GRMZM2G060837	26.0318	55.6634	1.09611	1.13e-05	0.00103809
GRMZM2G061469	0.784418	2.26962	1.5266	0.000734483	0.0211012
GRMZM2G061515	1.7644	6.78485	1.94297	1.43e-06	0.000246563
GRMZM2G061702	0.0687125	0.33168	2.27268	0.000397128	0.0137617
GRMZM2G061941	25.5304	4.65946	-2.45412	8.96e-10	1.29e-06
GRMZM2G062009	1.42538	5.82143	2.02834	1.94e-06	0.000299006
GRMZM2G062244	0.0217714	0.341353	3.87547	4.37e-05	0.0027125
GRMZM2G062848	6.23352	2.59984	-1.26105	6.55e-05	0.00372079
GRMZM2G063276	0.64242	2.49558	1.96403	6.77e-05	0.00382437
GRMZM2G063747	0.371916	1.84599	2.30253	2.37e-05	0.00175117
GRMZM2G063756	0.0317926	1.11172	5.02408	3.53e-06	0.000461949
GRMZM2G063824	0.0308239	0.252085	2.96913	0.00150063	0.0355218
GRMZM2G064948	46.2006	16.4274	-1.49205	5.16e-05	0.00305321
GRMZM2G065021	1.49702	4.01865	1.42681	0.00062868	0.0188993
GRMZM2G065030	0.896585	2.30382	1.36378	8.42e-05	0.00444792
GRMZM2G065203	4.35717	8.74717	1.00469	0.000421971	0.0144733
GRMZM2G065214	0.0921454	0.501801	2.44296	0.00117379	0.0295542
GRMZM2G065230	0.0461406	0.616295	3.64792	0.00187934	0.0416511
GRMZM2G065478	0.0996943	0.548648	2.41022	0.00018667	0.00809627
GRMZM2G066293	8.33973	3.98156	-1.0662	0.000393989	0.0137
GRMZM2G066345	0.265104	1.13801	2.11969	0.000915186	0.0247088
GRMZM2G066618	6.72701	14.7731	1.13356	0.000962896	0.0256386
GRMZM2G066805	0.00440338	3.43121	9.09665	8.84e-11	1.98e-07
GRMZM2G067752	75.5756	32.4148	-1.2213	3.34e-06	0.000443472
GRMZM2G067830	30.5274	9.72333	-1.65102	2.89e-05	0.00205238
GRMZM2G068259	91.889	227.531	1.30809	1.65e-05	0.00135897
GRMZM2G068672	0.00435178	0.686593	6.80828	4.22e-06	0.00051566
GRMZM2G068714	0.60002	0.18831	-1.64746	0.00239359	0.0492591
GRMZM2G069016	78.4552	2.95029	-4.73243	5.82e-12	4.04e-08
GRMZM2G069525	24.3288	49.7999	1.03316	0.000433375	0.014789
GRMZM2G069905	0.00865352	3.72816	8.48321	5.33e-11	1.34e-07
GRMZM2G071112	4.35108	0.998893	-2.11202	5.36e-05	0.00313528
GRMZM2G071157	15.234	43.9986	1.53101	1.9e-05	0.00150228
GRMZM2G071272	29.1998	77.0459	1.39917	0.000125831	0.00602792
GRMZM2G071277	0.831449	3.19161	1.94481	0.000367764	0.0130352
GRMZM2G072274	37.7235	16.9786	-1.15073	0.00030584	0.0113594
GRMZM2G072406	0.341286	1.76525	2.38586	0.000188032	0.00810304
GRMZM2G073860	0.629893	0.167741	-1.85154	0.00130314	0.0318953
GRMZM2G074017	0.591679	0.138459	-2.02673	0.00127538	0.0315219
GRMZM2G074107	0.332862	0.987967	1.5846	0.00164697	0.0379611
GRMZM2G074267	70.5684	24.1523	-1.5468	1.02e-07	3.74e-05
GRMZM2G074645	23.4413	10.6183	-1.1421	0.00026855	0.0103361
GRMZM2G074793	7.76597	28.9351	1.89712	1e-05	0.000965871
GRMZM2G075502	2.66862	0.599709	-2.1478	0.000310112	0.0114788
GRMZM2G075828	3.2418	11.2873	1.79849	5.47e-08	2.57e-05
GRMZM2G076484	17.4124	5.72118	-1.60683	0.00104905	0.0271754
GRMZM2G077034	14.0216	3.42216	-2.03332	4.21e-08	2.34e-05
GRMZM2G077219	2.7271	10.1284	1.89223	2.11e-06	0.000304073
GRMZM2G077316	13.4553	27.4795	1.03077	8.64e-05	0.00455055
GRMZM2G077776	1.97499	6.32454	1.67923	9.56e-05	0.00488189
GRMZM2G078077	3.1429	12.8249	2.02766	4.16e-07	0.000103575
GRMZM2G078129	0.605558	0.0938046	-2.61149	0.00213547	0.0455265
GRMZM2G078368	1.10942	0.255067	-2.08709	3e-05	0.00210741
GRMZM2G078595	4.78366	1.89873	-1.33438	0.000211233	0.00867646
GRMZM2G078798	0.184924	1.50795	3.00989	2.08e-06	0.000304073
GRMZM2G079629	4.07967	10.977	1.42771	3.98e-05	0.00256341
GRMZM2G079683	1.68371	8.00368	2.24863	2.11e-05	0.00160886
GRMZM2G080079	4.65993	0.371603	-3.63609	5.22e-08	2.5e-05
GRMZM2G080452	3.7374	9.24807	1.30688	0.00089675	0.0244401
GRMZM2G080466	4.4	61.2913	3.80062	1.59e-06	0.000263213
GRMZM2G080547	0	1.1032	9.23608	2.33e-07	7.11e-05
GRMZM2G081515	11.1507	3.5659	-1.64422	7.6e-05	0.00413083
GRMZM2G081554	5.55532	1.44901	-1.93728	3.57e-06	0.000461949
GRMZM2G082227	0.5318	2.51308	2.2462	4.67e-05	0.00284732
GRMZM2G082520	8.42197	0.966452	-3.118	2.46e-07	7.4e-05
GRMZM2G082686	0.737186	2.66335	1.85377	0.000729208	0.0210396
GRMZM2G083176	1.74574	3.87574	1.15079	0.000334669	0.0121396
GRMZM2G083599	0.101928	0.498541	2.27243	0.00070242	0.0204717
GRMZM2G083749	25.1444	8.11858	-1.63159	3.53e-05	0.00233878
GRMZM2G083850	0.0177064	0.516957	4.73411	1.03e-05	0.000978017
GRMZM2G084264	1.7995	0.616728	-1.55982	0.000488301	0.0160385
GRMZM2G085189	216.671	90.6544	-1.25698	9.34e-05	0.00481701
GRMZM2G085194	0.195646	0	-6.69068	8.99e-05	0.00471069
GRMZM2G085467	2.71176	5.56328	1.03648	0.00162486	0.0377537
GRMZM2G085892	5.21249	12.5749	1.26923	9.14e-05	0.00475789
GRMZM2G086935	2.90313	0.754079	-1.93943	0.000159816	0.00723763
GRMZM2G087662	1.2598	0.443943	-1.51233	0.000686316	0.0201773
GRMZM2G087870	1.10851	0.362527	-1.61839	0.000503221	0.0163429
GRMZM2G088242	11.3846	83.8476	2.8804	1.92e-09	2.59e-06
GRMZM2G089132	5.62098	14.0578	1.32301	1.88e-06	0.000294164
GRMZM2G089361	0.165998	0.716699	2.08897	0.00104966	0.0271754
GRMZM2G089525	0.750376	0	-8.66999	1.04e-05	0.000982758
GRMZM2G089836	0.353956	2.39112	2.7435	4.48e-07	0.000108005
GRMZM2G089850	10.8217	4.87949	-1.14942	0.00155004	0.0364774
GRMZM2G089952	0.694564	2.09464	1.59356	0.00021948	0.00890638
GRMZM2G090595	2.08271	0.721664	-1.51612	0.000612275	0.0186813
GRMZM2G091044	0.462663	1.53338	1.74119	0.0001203	0.0058463
GRMZM2G091540	1.10509	4.84875	2.12995	1.21e-06	0.000220847
GRMZM2G091837	1.01441	2.52475	1.32477	0.00192371	0.0422629
GRMZM2G092125	9.34659	25.2031	1.43078	1.32e-07	4.42e-05
GRMZM2G092146	1.61548	0.332618	-2.26568	2.98e-05	0.00210409
GRMZM2G092223	5.12853	1.60579	-1.67323	4.15e-06	0.000510412
GRMZM2G093270	0.393849	1.97777	2.30881	3.55e-06	0.000461949
GRMZM2G093276	83.1054	17.2713	-2.26711	3.36e-06	0.000443472
GRMZM2G093404	2.75534	0.634131	-2.09814	0.000190429	0.00818224
GRMZM2G093731	35.7798	74.1795	1.05204	5.36e-05	0.00313528
GRMZM2G093962	0.81976	0.161113	-2.36018	0.000220991	0.00893175
GRMZM2G094792	12.4817	25.4177	1.02629	0.000134273	0.00634195
GRMZM2G095025	0	0.18874	6.6931	5.63e-05	0.00326438
GRMZM2G095899	2.14374	0.958894	-1.15287	0.00203976	0.0440449
GRMZM2G096372	2.54632	11.5847	2.18723	3.9e-06	0.000490988
GRMZM2G096475	7.10812	1.96856	-1.85269	0.00181226	0.040431
GRMZM2G097141	0.039587	0.537717	3.68432	0.000535332	0.0169225
GRMZM2G097349	0.527804	0.094753	-2.435	0.0001246	0.00599746
GRMZM2G097469	12.6887	25.8855	1.02835	3.32e-05	0.00225426
GRMZM2G097641	0.572005	1.5054	1.38929	0.00136481	0.0330834
GRMZM2G098594	30.8358	63.4359	1.04042	5.61e-05	0.00326205
GRMZM2G098988	18.5784	37.4353	1.01013	0.00175071	0.0393627
GRMZM2G099049	72.8416	32.1791	-1.17869	2.66e-06	0.000371419
GRMZM2G099166	30.1263	2.84025	-3.40494	6.01e-12	4.04e-08
GRMZM2G099239	1.7421	6.65995	1.93299	7.19e-05	0.00400598
GRMZM2G099305	6.97627	2.79513	-1.31849	0.000622239	0.0188146
GRMZM2G099382	1.14845	0.40536	-1.49025	0.000968262	0.0256609
GRMZM2G099454	0.184679	4.48575	4.58388	4.29e-08	2.34e-05
GRMZM2G099984	0.356642	0.0454846	-2.89441	0.000409305	0.0140977
GRMZM2G100107	31.9179	13.2609	-1.2676	0.000207314	0.00856786
GRMZM2G100133	1.99971	10.2782	2.36197	1.5e-05	0.0012694
GRMZM2G100208	0.253005	1.58557	2.63878	2.49e-05	0.00181615
GRMZM2G101058	1.44406	0.191686	-2.85973	3.98e-05	0.00256341
GRMZM2G101409	1.20652	4.78738	1.99136	8.32e-06	0.000836784
GRMZM2G101511	2.84142	13.5604	2.25327	2.63e-06	0.000371073
GRMZM2G101634	10.1878	22.7554	1.15906	0.000127033	0.00607108
GRMZM2G101928	1.75009	4.11715	1.2351	0.0015034	0.0355458
GRMZM2G101958	40.9654	127.721	1.64073	4.24e-05	0.00266639
GRMZM2G102059	0.153015	0.929585	2.56695	0.000716818	0.0207707
GRMZM2G102497	3.15004	7.94765	1.33467	4.54e-06	0.000547878
GRMZM2G102959	1.02974	0.273854	-1.86972	0.00104954	0.0271754
GRMZM2G103595	22.7751	47.2857	1.05367	4.5e-05	0.0027711
GRMZM2G103617	2.34632	0.700058	-1.73407	0.000227768	0.00918725
GRMZM2G103647	0.650953	3.21496	2.29428	0.000628789	0.0188993
GRMZM2G104041	0.501524	0.116495	-2.05736	0.00202598	0.0439354
GRMZM2G104176	83.556	173.105	1.05086	1.73e-05	0.0014085
GRMZM2G104204	0.598631	3.23845	2.43311	4.7e-08	2.42e-05
GRMZM2G104231	0.0130592	0.398279	4.76516	8.38e-06	0.000836784
GRMZM2G104332	0.658187	0.19966	-1.69106	0.00163728	0.0378677
GRMZM2G104516	9.40163	0.360077	-4.69062	7.87e-08	3.02e-05
GRMZM2G104626	0.137444	0.585963	2.04598	0.000390545	0.0136272
GRMZM2G105233	4.14342	13.1632	1.6674	2.78e-05	0.0019956
GRMZM2G105250	1.29988	3.94924	1.60357	3.67e-05	0.00241609
GRMZM2G105330	3.79564	1.13056	-1.74468	0.000881303	0.0241496
GRMZM2G105362	0.483824	0.113925	-2.06101	0.000971458	0.0257096
GRMZM2G105523	1.80853	0.798968	-1.17834	0.00104317	0.0271754
GRMZM2G105644	3.20771	1.15048	-1.47447	0.000187441	0.00810304
GRMZM2G106185	6.72981	16.4696	1.29024	0.00164266	0.0379053
GRMZM2G106204	2.34814	6.20541	1.40209	3.06e-05	0.00213537
GRMZM2G106591	0.412793	0.040583	-3.21787	0.000555312	0.0174447
GRMZM2G106604	5.04212	10.2007	1.01583	0.000492429	0.0161223
GRMZM2G106781	0.148907	0.67349	2.11495	0.000428449	0.0146457
GRMZM2G106836	0.0812512	0.85667	3.41671	0.00011681	0.00571801
GRMZM2G107076	7.7782	0.602156	-3.68477	4.23e-08	2.34e-05
GRMZM2G107129	1.56292	11.4755	2.87842	1.43e-06	0.000246563
GRMZM2G107562	29.5147	9.28058	-1.66962	1.86e-05	0.00148594
GRMZM2G107686	2.44107	4.9389	1.01781	0.00199235	0.0435339
GRMZM2G108615	0.215866	1.48498	2.77531	7.1e-05	0.00397613
GRMZM2G109618	2.97052	1.16882	-1.34584	0.000179889	0.00788697
GRMZM2G110195	0.751446	4.84114	2.68213	2.13e-05	0.00161804
GRMZM2G110279	1.6035	0.461138	-1.81126	0.000145639	0.00669077
GRMZM2G110412	2.06206	0.610639	-1.74259	0.000144675	0.00667688
GRMZM2G110439	0.739317	0.249382	-1.57882	0.00107318	0.0275638
GRMZM2G110447	0.756109	0.21881	-1.81842	0.00183511	0.0408646
GRMZM2G110908	1.34978	4.02752	1.58133	0.00138316	0.0332485
GRMZM2G112039	4.40492	10.7964	1.29266	0.000333527	0.01212
GRMZM2G113060	2.85299	0.789656	-1.85735	0.000406276	0.0140304
GRMZM2G113203	0.00865352	0.69674	6.08489	6.83e-08	2.87e-05
GRMZM2G113332	257.513	522.507	1.02079	0.000511465	0.0165031
GRMZM2G113349	30.9237	76.3767	1.30435	9.28e-05	0.00481006
GRMZM2G113761	1.94812	0.495448	-1.95514	0.000367487	0.0130352
GRMZM2G114140	0.0361507	0.317868	2.97827	0.000777877	0.0219416
GRMZM2G114552	12.3015	43.7571	1.83096	1.01e-05	0.000965871
GRMZM2G114639	0.147354	9.11046	5.91867	4.63e-07	0.000108146
GRMZM2G114788	0.564821	1.34578	1.24478	0.000589461	0.0182482
GRMZM2G114850	4.54518	2.01064	-1.17822	0.00106539	0.0274417
GRMZM2G115357	0.956858	0.227637	-2.03871	0.000230869	0.00927525
GRMZM2G115516	1.70278	5.21546	1.61388	7.3e-06	0.000747192
GRMZM2G115658	0.55405	0.0195346	-4.74238	3.85e-05	0.00251212
GRMZM2G116167	3.30638	0.71577	-2.19938	0.00010358	0.00524876
GRMZM2G116426	6.08214	1.48585	-2.03167	1.92e-05	0.00151281
GRMZM2G116538	2.17999	0.734417	-1.55359	0.000771777	0.0219228
GRMZM2G116554	1.38181	0.220446	-2.65472	0.00019869	0.00834742
GRMZM2G117193	2.85639	6.51775	1.18983	0.00146893	0.0350182
GRMZM2G117230	1.6961	0.453353	-1.88608	0.000248712	0.00975658
GRMZM2G117347	1.49263	0.108537	-3.76184	5.98e-07	0.000131051
GRMZM2G117564	0.0640499	0.822887	3.67932	1.94e-05	0.00151482
GRMZM2G117855	6.8439	3.09384	-1.14473	0.000162526	0.00725339
GRMZM2G118821	19.3952	3.78749	-2.35557	4.66e-06	0.000548061
GRMZM2G119642	1.3111	0.206125	-2.62917	2.44e-05	0.00178852
GRMZM2G120938	0.831226	0.256667	-1.66126	0.00177902	0.0398658
GRMZM2G121312	3.43692	11.3928	1.72715	7.38e-05	0.00405729
GRMZM2G121333	0.0215286	0.236274	3.37371	0.000514266	0.0165155
GRMZM2G121649	37.3156	13.2718	-1.48983	1.55e-05	0.00129967
GRMZM2G122172	1.0873	0.196298	-2.49637	0.000272368	0.0104234
GRMZM2G122447	0.371133	0.98822	1.41347	0.00111505	0.0283944
GRMZM2G122780	19.9132	42.3077	1.0868	0.000106046	0.00534684
GRMZM2G123029	21.719	7.96658	-1.4472	1.16e-06	0.000217128
GRMZM2G123262	0.186367	2.58251	3.7504	5.86e-06	0.000649043
GRMZM2G123394	1.63254	3.30717	1.01698	0.00206591	0.0444667
GRMZM2G123489	2.58417	6.16061	1.25392	0.00071886	0.0207707
GRMZM2G123900	0.158546	1.05582	2.68141	0.00147356	0.0350445
GRMZM2G124566	45.522	120.13	1.39961	0.00013801	0.006443
GRMZM2G124663	244.801	18.7634	-3.70554	4.56e-06	0.000547878
GRMZM2G124744	1.46149	6.09796	2.05629	0.000339893	0.0122947
GRMZM2G125095	0.0132084	0.634398	5.41072	1.05e-05	0.000989959
GRMZM2G125266	1.7429	5.21386	1.58029	7.25e-06	0.000747192
GRMZM2G125653	0.104956	0.465754	2.12929	0.00172061	0.0389786
GRMZM2G125679	1.47178	3.19319	1.11993	0.000852577	0.0235868
GRMZM2G125853	0.029836	0.323888	3.46475	0.00160486	0.0373751
GRMZM2G125976	97.8343	45.5051	-1.10424	0.000232738	0.00927639
GRMZM2G126106	2.43286	0.657846	-1.86385	0.00191864	0.0421975
GRMZM2G126408	5.16148	1.84115	-1.48502	3.44e-05	0.00230242
GRMZM2G126566	23.3167	2.417	-3.27489	2.08e-05	0.00159557
GRMZM2G126732	2.0903	17.0049	3.02484	2.95e-08	1.87e-05
GRMZM2G126765	4.01999	9.40298	1.22527	0.000214646	0.00876311
GRMZM2G127123	20.2625	8.09978	-1.32319	2.01e-05	0.00155609
GRMZM2G127338	1.29038	0.34855	-1.8905	0.0012052	0.0301195
GRMZM2G127431	19.0817	4.36623	-2.12715	1.04e-08	1.05e-05
GRMZM2G127635	48.4446	19.2143	-1.33399	7.87e-07	0.000161978
GRMZM2G127695	0.844428	0.345594	-1.29582	0.00223093	0.0470643
GRMZM2G128333	2.44512	8.57022	1.80854	1.22e-05	0.00108862
GRMZM2G128421	0	0.228646	6.99857	0.000162005	0.00725339
GRMZM2G128771	2.34914	0.374833	-2.63446	2.49e-06	0.000353431
GRMZM2G128935	5.90302	0.486179	-3.5946	1.88e-10	3.45e-07
GRMZM2G129018	0.533519	1.3275	1.3253	0.00170945	0.0388683
GRMZM2G129146	1.40121	0	-9.5843	1.4e-08	1.18e-05
GRMZM2G129642	0.306242	0.917933	1.5857	0.0011382	0.0288021
GRMZM2G129865	2.03527	0.456671	-2.15574	0.000141302	0.0065512
GRMZM2G130149	0.206827	32.1203	7.25835	1.14e-11	5.73e-08
GRMZM2G131155	11.2533	23.2379	1.04655	0.000185533	0.00808173
GRMZM2G131280	0.275551	1.12371	2.01674	0.00082834	0.0230848
GRMZM2G132223	2.74221	0.777068	-1.81164	0.000529125	0.0167789
GRMZM2G132875	0.644911	0.150127	-2.03876	0.00130943	0.0320104
GRMZM2G133291	1.61539	0.094753	-4.05182	5.36e-06	0.000606861
GRMZM2G133311	9.89768	21.8697	1.14286	0.000265239	0.0102478
GRMZM2G133392	0	0.426985	7.88591	2.1e-06	0.000304073
GRMZM2G134260	1.20268	3.65533	1.60319	1.47e-05	0.00124464
GRMZM2G134716	7.72566	2.60782	-1.56613	0.000187906	0.00810304
GRMZM2G134752	1.08524	0.224824	-2.22238	0.000691261	0.0202048
GRMZM2G134857	4.61492	30.238	2.71044	1.62e-06	0.000263213
GRMZM2G135044	3.08881	0.365202	-3.08516	1.55e-06	0.000263213
GRMZM2G135332	0.353329	0.0446188	-2.91874	0.000198492	0.00834742
GRMZM2G135501	25.9178	9.94498	-1.38195	2.97e-07	7.97e-05
GRMZM2G135526	2.91514	9.51014	1.70525	2.67e-06	0.000371419
GRMZM2G136663	0.00875368	0.387801	5.21991	6.69e-06	0.000713618
GRMZM2G136895	17.3673	36.7232	1.07988	0.000160055	0.00723763
GRMZM2G137108	2.22289	0.308694	-2.80311	9.59e-05	0.0048847
GRMZM2G137329	1.26935	0.142939	-3.10345	4.69e-05	0.00284798
GRMZM2G137352	5.81027	0.220626	-4.70647	6.06e-10	9.4e-07
GRMZM2G137541	1.61544	6.23695	1.94915	9.54e-07	0.000188581
GRMZM2G138008	0.112348	1.76982	3.90829	1.33e-05	0.00116061
GRMZM2G138589	3.02946	11.5996	1.93784	4.27e-07	0.000104924
GRMZM2G139073	0.43908	0.0607351	-2.76278	0.000965515	0.0256386
GRMZM2G139324	30.0703	6.93215	-2.11726	2.71e-07	7.67e-05
GRMZM2G139328	4.87273	2.42975	-1.00347	0.000199083	0.00834742
GRMZM2G139565	8.91449	38.531	2.11049	6.05e-07	0.000131142
GRMZM2G139815	1.16078	0.199982	-2.48438	4.75e-05	0.0028752
GRMZM2G139834	0.747526	3.12363	2.06688	6.94e-05	0.00390823
GRMZM2G139878	10.3176	25.0426	1.27891	4.36e-05	0.00271191
GRMZM2G140082	11.9081	5.73588	-1.05393	0.000341385	0.0122947
GRMZM2G140170	2.72158	0.291706	-3.19586	9.47e-07	0.000188581
GRMZM2G141607	2.2737	14.19	2.63821	7.74e-08	3.02e-05
GRMZM2G142721	58.8723	148.053	1.33029	0.000489077	0.0160385
GRMZM2G142802	4.72027	10.2455	1.11698	0.00216257	0.0459586
GRMZM2G142924	2.90242	9.56439	1.71931	7.3e-06	0.000747192
GRMZM2G142999	1.10261	3.61694	1.71203	1.18e-05	0.00107162
GRMZM2G143400	0.414735	2.43639	2.57305	0.000670514	0.0197415
GRMZM2G145579	17.7495	6.67695	-1.41103	3.85e-05	0.00251212
GRMZM2G145654	14.4322	4.9523	-1.54272	1.06e-05	0.000992965
GRMZM2G145909	15.5847	6.84749	-1.18697	4.83e-05	0.00291267
GRMZM2G146913	3.71104	8.21012	1.14492	4.56e-05	0.00278844
GRMZM2G147014	12.4429	27.4349	1.14038	0.00107175	0.0275638
GRMZM2G147241	33.6698	12.1835	-1.4667	1.32e-05	0.00115644
GRMZM2G147346	4.89431	1.84809	-1.40079	0.000869211	0.0239812
GRMZM2G147772	3.37146	1.57603	-1.09498	0.000601118	0.0184807
GRMZM2G148167	3.13624	1.51307	-1.04839	0.00184952	0.0411258
GRMZM2G148534	87.7523	23.7528	-1.88512	0.000514037	0.0165155
GRMZM2G149277	15.7399	3.21055	-2.29559	1.01e-05	0.000965871
GRMZM2G149739	0.013361	0.300888	4.3203	0.000155586	0.00708318
GRMZM2G150256	48.3772	8.8431	-2.45017	3.62e-05	0.00239178
GRMZM2G150726	0.418427	1.46196	1.81549	0.000130753	0.00623412
GRMZM2G150729	0.922143	8.0333	3.12061	1.91e-07	6.03e-05
GRMZM2G150827	1.02636	6.6831	2.70296	7.74e-07	0.00016088
GRMZM2G152041	0.772298	2.92038	1.92133	1.12e-05	0.00103809
GRMZM2G152354	9.7097	2.73923	-1.82507	1.41e-05	0.00121621
GRMZM2G152523	0.458944	2.56416	2.47584	6.69e-06	0.000713618
GRMZM2G152796	1.05307	0.138923	-2.86958	0.000919258	0.0247856
GRMZM2G154090	1.31649	0.0648594	-4.29627	4.71e-06	0.000548069
GRMZM2G154124	0.933604	2.23185	1.25078	0.000245749	0.00966176
GRMZM2G154747	2.04888	0.488084	-2.06567	4.91e-05	0.00293231
GRMZM2G154954	27.8164	1.42216	-4.28738	1.16e-10	2.35e-07
GRMZM2G154958	0.422256	3.00855	2.83432	5.41e-06	0.00060926
GRMZM2G155340	3.24825	6.70275	1.04437	0.000903096	0.0245456
GRMZM2G156255	5.3535	14.2842	1.41542	7.27e-06	0.000747192
GRMZM2G156365	5.46601	11.1097	1.02335	0.000374635	0.0131808
GRMZM2G156861	5.87115	0.975478	-2.58512	3.17e-05	0.00218889
GRMZM2G157458	0.83583	2.37013	1.50659	0.000291579	0.0109428
GRMZM2G158188	0.992556	0.0512545	-4.18389	7.08e-06	0.000743457
GRMZM2G158191	1.20269	2.47909	1.04239	0.000373876	0.0131808
GRMZM2G158316	27.2771	6.36408	-2.10035	2.43e-08	1.81e-05
GRMZM2G158520	82.0169	164.754	1.00634	2.14e-05	0.00161857
GRMZM2G159393	0.00886244	0.21724	4.29778	0.00149109	0.0353375
GRMZM2G159632	4.52136	1.77291	-1.35027	0.0023913	0.0492591
GRMZM2G159908	0.171111	1.07011	2.62937	1.44e-05	0.00123176
GRMZM2G160265	0.00440495	1.45671	7.84881	1.19e-08	1.06e-05
GRMZM2G160327	1.3392	5.29304	1.98115	1.28e-05	0.0011321
GRMZM2G160417	37.2822	13.7489	-1.43922	2.01e-06	0.000302349
GRMZM2G160430	1.1376	0.29838	-1.9153	0.000264719	0.0102473
GRMZM2G160466	2.57361	5.70421	1.14788	0.000321583	0.0117947
GRMZM2G160541	0.170638	0.936017	2.4002	8.28e-05	0.00440483
GRMZM2G160614	0.202347	3.78751	4.22062	1.89e-08	1.46e-05
GRMZM2G161097	0.0177064	0.233001	3.57376	0.00030489	0.0113451
GRMZM2G162295	2.91639	6.76053	1.21279	0.000244571	0.00966176
GRMZM2G163067	10.3525	4.63755	-1.15834	0.000497686	0.0162675
GRMZM2G163307	88.1372	31.3001	-1.4933	5.92e-07	0.000131051
GRMZM2G163406	8.127	40.7753	2.32838	0.000255044	0.00991085
GRMZM2G163494	0.108091	0.431937	1.99714	0.00158621	0.0371121
GRMZM2G163519	0.226982	0.943984	2.09871	0.00128778	0.0317118
GRMZM2G163535	1.07406	0	-9.16115	3.28e-06	0.000440972
GRMZM2G163761	20.6983	88.32	2.09264	1.75e-05	0.001416
GRMZM2G164134	4.37595	12.1668	1.47441	2.21e-06	0.000315776
GRMZM2G164814	0	0.164106	6.52262	0.00026095	0.0101208
GRMZM2G165325	0.0671569	0.524479	2.90126	0.000455973	0.015175
GRMZM2G165413	0.699871	0.0406027	-3.99873	8.21e-06	0.000832215
GRMZM2G165769	3.62016	1.30102	-1.47599	2.31e-05	0.00172193
GRMZM2G165972	4.94606	2.28819	-1.1111	0.00165174	0.0380276
GRMZM2G165998	298.362	113.637	-1.39259	6.35e-07	0.00013496
GRMZM2G166430	5.29237	18.1517	1.77814	8.09e-08	3.02e-05
GRMZM2G166445	201.519	90.4	-1.15649	1.55e-05	0.00129967
GRMZM2G166719	42.1948	85.4435	1.01767	0.000244197	0.00966176
GRMZM2G166944	532.999	168.506	-1.66129	1.38e-06	0.000242818
GRMZM2G166946	0.150333	1.45212	3.24166	4.01e-05	0.00257385
GRMZM2G167986	9.08105	4.48572	-1.01735	0.00137133	0.0331606
GRMZM2G168002	3.27035	11.8335	1.85673	1.18e-05	0.00107162
GRMZM2G168229	2.03202	0.291327	-2.8097	2.57e-05	0.00187333
GRMZM2G168371	0.438362	1.38513	1.63111	0.00136166	0.0330834
GRMZM2G168404	9.34615	35.3125	1.91815	5.76e-08	2.58e-05
GRMZM2G168441	5.18465	14.8074	1.51288	9.67e-07	0.000189318
GRMZM2G169391	0.282438	2.45684	3.13781	1.12e-06	0.000210627
GRMZM2G169562	6.07125	2.05224	-1.56501	1.76e-05	0.00141769
GRMZM2G169617	1.32282	4.30626	1.70005	2.76e-06	0.000380615
GRMZM2G169654	0.696259	3.62751	2.3727	4.67e-07	0.000108146
GRMZM2G170322	2.72448	6.71372	1.30116	0.000310191	0.0114788
GRMZM2G170969	25.2314	3.64459	-2.79152	6.36e-07	0.00013496
GRMZM2G170975	2.02503	0.473934	-2.09775	0.000117699	0.00574759
GRMZM2G170982	1.93097	11.3047	2.54678	5.91e-07	0.000131051
GRMZM2G171468	3.52257	1.22444	-1.52312	0.00211707	0.04523
GRMZM2G171559	2.73815	0.786624	-1.79462	5.84e-05	0.00335754
GRMZM2G171781	1.57325	0.383959	-2.02576	4.04e-05	0.00258756
GRMZM2G172320	98.5714	34.4468	-1.51661	1.19e-06	0.000219406
GRMZM2G172657	2.90143	18.0521	2.63649	7.91e-08	3.02e-05
GRMZM2G173280	2.10075	5.00888	1.25286	0.00140182	0.0336571
GRMZM2G173965	0.915223	0.297246	-1.60854	0.00156384	0.0367166
GRMZM2G174784	4.53554	9.36293	1.04541	0.000105413	0.00532826
GRMZM2G174975	1.11349	0.396573	-1.46363	0.00211206	0.0451709
GRMZM2G176390	0.0643106	0.461611	2.73982	0.000272113	0.0104234
GRMZM2G176595	0.851143	2.26347	1.40619	0.000713931	0.0207472
GRMZM2G176721	1.85171	0.614084	-1.58972	0.000301741	0.0112516
GRMZM2G176759	5.43884	1.17474	-2.2037	3.37e-05	0.00227593
GRMZM2G176834	0.970989	0.126241	-2.91362	0.000361183	0.0129155
GRMZM2G177050	0.777133	3.29047	2.07269	4.51e-05	0.0027711
GRMZM2G177391	0.850629	0.0782521	-3.3372	3.95e-05	0.00256325
GRMZM2G177458	0.471453	1.33491	1.4994	0.000231751	0.00927639
GRMZM2G177915	2.58098	0.596533	-2.09486	0.000694893	0.0202816
GRMZM2G177934	21.4238	6.09762	-1.81258	1.08e-05	0.00100041
GRMZM2G177940	0.0588911	0.566557	3.1981	0.000191242	0.00818224
GRMZM2G178079	0.708488	1.79071	1.34267	0.00136334	0.0330834
GRMZM2G178140	0.0713378	1.0129	3.81133	5.14e-05	0.00305159
GRMZM2G178182	1.61395	37.2264	4.5364	3.49e-08	2.07e-05
GRMZM2G178990	5.88603	2.90331	-1.01837	0.00223774	0.0471092
GRMZM2G179090	3.36003	7.88368	1.23081	3.02e-05	0.00211479
GRMZM2G179292	4.4957	2.02456	-1.15197	0.00094242	0.0252413
GRMZM2G179696	21.0047	7.91896	-1.4071	1.73e-06	0.000275482
GRMZM2G180430	54.248	25.4124	-1.09379	0.000145239	0.00668763
GRMZM2G181415	0.687006	0.240765	-1.50892	0.00225409	0.0474041
GRMZM2G181607	8.15825	26.3149	1.68991	1.57e-06	0.000263213
GRMZM2G300133	140.672	285.143	1.01926	0.00105843	0.0272972
GRMZM2G301885	4.29042	10.7426	1.32268	9.33e-05	0.00481701
GRMZM2G302604	0.666926	2.31687	1.81585	0.00123374	0.0306807
GRMZM2G302912	0.845179	0.149756	-2.43736	0.000498477	0.0162675
GRMZM2G303865	3.78501	0.335409	-3.47866	2.37e-05	0.00175117
GRMZM2G303915	1.66605	3.41937	1.03432	0.0012029	0.0300993
GRMZM2G305280	66.2553	31.5087	-1.07177	0.000955816	0.0255662
GRMZM2G306094	7.21755	2.75472	-1.38902	8.87e-06	0.000876554
GRMZM2G306345	0.113922	0.454205	2.02141	0.00202112	0.0439354
GRMZM2G306616	0	0.426782	7.86858	2.08e-06	0.000304073
GRMZM2G307588	1323.43	73.7131	-4.16624	3.39e-11	1.14e-07
GRMZM2G311036	0.29653	0	-7.33974	0.000457377	0.0151967
GRMZM2G311182	17.6434	7.77139	-1.18276	8.13e-06	0.000828467
GRMZM2G311680	1.16273	3.5815	1.62423	2.59e-05	0.00187796
GRMZM2G312910	12.2167	5.93057	-1.04309	0.000277041	0.0105422
GRMZM2G314593	0.636972	0	-8.42788	2.97e-06	0.000407853
GRMZM2G315431	3.04919	0.4777	-2.64137	4.88e-05	0.00292345
GRMZM2G315767	9.59549	0.681696	-3.81332	1.21e-08	1.06e-05
GRMZM2G315902	2.44743	1.10414	-1.14867	0.000619463	0.0188146
GRMZM2G317051	4.23795	1.69798	-1.31695	7.46e-05	0.0040769
GRMZM2G318213	12.2549	3.89753	-1.65194	4.56e-06	0.000547878
GRMZM2G318780	10.5069	4.23538	-1.31024	5.58e-06	0.000625064
GRMZM2G319798	176.66	477.111	1.43331	4.73e-06	0.000548069
GRMZM2G320305	0.64771	0.00495947	-6.56632	9.88e-06	0.000962683
GRMZM2G322819	0.184726	1.48568	3.00083	0.000121594	0.00588082
GRMZM2G322836	0.00435178	0.792209	7.03398	8.09e-08	3.02e-05
GRMZM2G323013	0.207212	0.738758	1.85041	0.000449102	0.0149942
GRMZM2G324231	0.111475	0.643425	2.49182	0.000580575	0.0180417
GRMZM2G325118	1.48515	0.059796	-4.58495	4.99e-06	0.00056914
GRMZM2G325850	67.4554	22.5295	-1.58203	6.94e-06	0.00073238
GRMZM2G328133	4.44947	11.0914	1.31657	0.000762708	0.0217264
GRMZM2G328742	12.3025	2.03518	-2.59499	2.52e-08	1.82e-05
GRMZM2G330012	0.741922	0.0971928	-2.95031	0.000111777	0.00555251
GRMZM2G332522	0.157444	0.554979	1.81776	0.000708978	0.020633
GRMZM2G333997	0.377591	0.887689	1.22576	0.00212993	0.0454566
GRMZM2G334574	3.72108	1.21008	-1.62267	5.68e-05	0.00327528
GRMZM2G337048	2.87575	0.33694	-3.08455	5.29e-07	0.000119983
GRMZM2G340297	0.0571182	0.349998	2.55766	0.000506233	0.016388
GRMZM2G340456	8.06813	16.5801	1.03908	7.7e-05	0.00416554
GRMZM2G343157	4.97812	11.6471	1.22508	4.55e-05	0.00278844
GRMZM2G344339	3.82242	0.582916	-2.71648	1.46e-07	4.75e-05
GRMZM2G344376	0.0424352	0.412539	3.25473	0.000116231	0.00570354
GRMZM2G345991	4.46907	9.54317	1.09374	0.000637394	0.0190162
GRMZM2G346263	0.453809	1.22427	1.44348	0.000311277	0.0114979
GRMZM2G348890	0.408018	0.0507173	-2.9143	0.000206617	0.00856442
GRMZM2G351482	0.624585	1.70563	1.46556	0.000941987	0.0252413
GRMZM2G353024	1.47951	3.97354	1.42444	9.46e-05	0.00485418
GRMZM2G354253	8.71482	17.5567	1.01004	7.18e-05	0.00400598
GRMZM2G354618	0.072691	0.411709	2.51257	0.00172946	0.0391017
GRMZM2G355610	14.425	6.70948	-1.10289	0.0022919	0.0479991
GRMZM2G357349	10.2887	1.99114	-2.36893	4.66e-06	0.000548061
GRMZM2G359924	9.61041	25.3848	1.40052	1.64e-06	0.000263213
GRMZM2G361388	2.11566	0.741401	-1.51414	0.00114367	0.0289041
GRMZM2G361611	2.70569	8.71358	1.68682	1.57e-06	0.000263213
GRMZM2G366873	18.2021	2.98012	-2.60862	5.11e-05	0.00303808
GRMZM2G367330	3.20664	0.783142	-2.03172	0.000193215	0.0082384
GRMZM2G371058	2.38264	0.914742	-1.37731	0.00116898	0.02947
GRMZM2G371793	1.24591	0.222109	-2.44284	7.23e-05	0.00400682
GRMZM2G372074	0.236631	1.5774	2.73063	0.00037119	0.0131336
GRMZM2G372633	2.41441	0.439204	-2.4231	0.000253092	0.00987305
GRMZM2G373527	4.94757	1.00076	-2.29515	0.00121752	0.0303523
GRMZM2G373928	0.14306	1.00676	2.78946	4.67e-06	0.000548061
GRMZM2G375197	1.51619	3.28481	1.11582	0.00044905	0.0149942
GRMZM2G376265	0.28132	1.7288	2.61319	9.53e-05	0.00487836
GRMZM2G376661	0.0544463	0.384073	2.84765	0.00080221	0.0225334
GRMZM2G377131	6.57263	13.3381	1.02005	0.000477243	0.0157529
GRMZM2G381576	1.37251	3.43037	1.31879	0.000828708	0.0230848
GRMZM2G381842	0.0175089	1.26872	6.04753	1.06e-07	3.83e-05
GRMZM2G382537	1.06559	2.50306	1.22747	0.000777358	0.0219416
GRMZM2G383408	96.6498	42.0891	-1.19944	2.72e-05	0.00195986
GRMZM2G384780	0.197248	1.37565	2.8043	0.000138746	0.00646244
GRMZM2G387381	0.572237	0.165223	-1.75778	0.00194928	0.0426853
GRMZM2G389070	0.678424	2.78016	2.01984	0.000119851	0.00583852
GRMZM2G389567	56.908	152.206	1.4194	7.53e-05	0.00410622
GRMZM2G391795	6.93326	19.4015	1.4841	0.000131938	0.00626099
GRMZM2G392791	2.65896	0.823499	-1.68678	1.77e-05	0.00142253
GRMZM2G394500	1.03513	0.221313	-2.16796	0.000444538	0.0149942
GRMZM2G394528	6.08036	14.8351	1.28525	7.31e-05	0.00403424
GRMZM2G397616	3.112	0.852852	-1.85891	0.000135623	0.00634955
GRMZM2G397675	5.68679	18.4768	1.69891	1.03e-05	0.000978017
GRMZM2G399072	9.4525	3.12422	-1.59667	3.36e-06	0.000443472
GRMZM2G399218	0.0986886	0.500671	2.30391	0.000715029	0.0207492
GRMZM2G403276	1.6575	3.81114	1.19851	0.00156914	0.0367982
GRMZM2G403576	0.569416	0.154412	-1.8235	0.00114539	0.0289115
GRMZM2G406552	2.51302	0.169625	-3.83985	0.000341121	0.0122947
GRMZM2G409245	0.969741	0.191111	-2.35919	8.42e-05	0.00444792
GRMZM2G411333	0.654423	2.00291	1.61278	5.28e-05	0.00311363
GRMZM2G412482	0.0740842	0.343801	2.20059	0.00221497	0.0468255
GRMZM2G412760	0.0653534	0.301681	2.15624	0.00138111	0.0332389
GRMZM2G416105	0.1663	1.60896	3.26336	9.96e-07	0.000193146
GRMZM2G416184	50.3377	16.7172	-1.5903	9.1e-06	0.000894919
GRMZM2G417072	0.340852	0.0986515	-1.77601	0.00104648	0.0271754
GRMZM2G417866	0.283388	1.21658	2.10407	0.000332238	0.01212
GRMZM2G418689	8.63346	2.82544	-1.60967	5.32e-05	0.00312588
GRMZM2G419409	5.90243	2.78855	-1.08186	0.000886712	0.0242409
GRMZM2G419739	10.5036	1.01328	-3.37176	1.45e-07	4.75e-05
GRMZM2G420571	1.60814	0.00986611	-7.12514	1.73e-07	5.55e-05
GRMZM2G420743	0.244844	0.69036	1.49921	0.00230848	0.0481462
GRMZM2G422373	17.0089	8.25736	-1.04276	0.0010751	0.0275638
GRMZM2G422499	2.55153	0.722715	-1.8071	0.00191271	0.042113
GRMZM2G423137	0.0582969	1.20479	4.29456	2.53e-07	7.4e-05
GRMZM2G423669	6.95451	2.47495	-1.48961	3.72e-06	0.000474303
GRMZM2G424446	0	0.275608	7.25409	1.65e-05	0.00135897
GRMZM2G425638	1.55954	3.62682	1.21702	0.000363689	0.0129363
GRMZM2G426415	0.29168	1.23588	2.07765	0.000135424	0.00634955
GRMZM2G427672	21.4296	10.14	-1.08041	0.000251731	0.00983897
GRMZM2G429000	152.972	71.4097	-1.09894	7.22e-06	0.000747192
GRMZM2G429118	4.03056	0.73639	-2.44407	1.08e-05	0.00100041
GRMZM2G429658	6.13261	13.7519	1.16585	2.64e-05	0.00191031
GRMZM2G430522	252.786	110.358	-1.19569	2.39e-05	0.00175884
GRMZM2G430526	0.00435178	9.84787	10.6386	1.74e-12	3.51e-08
GRMZM2G431504	3.59733	19.5536	2.44084	3.22e-07	8.43e-05
GRMZM2G432644	0.166294	0	-6.58497	0.000914118	0.0247088
GRMZM2G435592	0.0395736	0.478517	3.52956	6.64e-05	0.00376305
GRMZM2G438386	7.42373	1.84275	-2.00677	8.42e-07	0.000169895
GRMZM2G441906	7.40687	2.31138	-1.67872	0.000621855	0.0188146
GRMZM2G443495	1.76565	0.369126	-2.22411	0.000114213	0.00563189
GRMZM2G444567	1549.19	502.72	-1.62369	6.83e-06	0.000724729
GRMZM2G446201	0.40623	1.43921	1.8448	0.000434354	0.0147974
GRMZM2G449944	3.49289	8.10255	1.21341	0.0013363	0.0325097
GRMZM2G450498	1.14155	4.83605	2.08316	1.43e-05	0.0012261
GRMZM2G452178	140.227	45.5324	-1.62251	4.12e-05	0.00261939
GRMZM2G452564	39.2769	103.22	1.3937	2.11e-05	0.00160886
GRMZM2G453139	45.1793	6.26934	-2.84911	2.12e-11	8.53e-08
GRMZM2G454022	2.65445	0.540057	-2.27304	0.000161984	0.00725339
GRMZM2G455476	6.63985	1.10193	-2.58772	7.29e-07	0.000153111
GRMZM2G457370	3.40543	1.33728	-1.35202	0.000617674	0.0187892
GRMZM2G458974	11.8796	24.4626	1.04279	0.00024576	0.00966176
GRMZM2G460383	1.39308	7.27014	2.38287	1.22e-06	0.000220847
GRMZM2G461159	38.5131	13.9179	-1.46784	4.1e-06	0.00050732
GRMZM2G461465	3.80918	1.32071	-1.52623	0.000276034	0.0105237
GRMZM2G465091	36.2687	17.3363	-1.06465	0.000109431	0.00544937
GRMZM2G466298	0.0520015	0.286047	2.41714	0.00127785	0.0315443
GRMZM2G467263	12.9417	6.17034	-1.06879	0.00010841	0.00541191
GRMZM2G469224	0.606826	0.0245362	-4.54296	0.00144496	0.0345283
GRMZM2G470075	3.09844	6.86422	1.14716	7.23e-05	0.00400682
GRMZM2G471051	3.77175	0.333807	-3.48245	5.6e-08	2.57e-05
GRMZM2G471269	4.86258	22.5955	2.21452	6.68e-08	2.86e-05
GRMZM2G473152	0.539089	1.87764	1.8092	0.000904274	0.0245456
GRMZM2G475059	0.610637	0.0295815	-4.27355	0.000132336	0.00626515
GRMZM2G476685	4.91099	17.0033	1.79131	6.21e-08	2.72e-05
GRMZM2G479906	0.765445	0.110575	-2.79259	0.000570802	0.0177653
GRMZM2G487036	15.4137	1.6572	-3.21773	4.55e-07	0.000108005
GRMZM2G509876	11.075	4.81432	-1.20165	0.000914335	0.0247088
GRMZM2G512113	5.41422	11.9801	1.14627	0.000518005	0.0165827
GRMZM2G526668	0.209989	0.660434	1.64423	0.000991841	0.0260462
GRMZM2G526748	0	0.74629	8.65259	2.96e-08	1.87e-05
GRMZM2G527472	0	0.403646	7.78508	2.09e-06	0.000304073
GRMZM2G589470	3.37746	10.8246	1.67981	0.000107886	0.00541191
GRMZM2G590448	0.113579	0.743297	2.68196	4.07e-05	0.00259863
GRMZM2G700200	6.89274	1.29822	-2.40705	2.5e-07	7.4e-05
GRMZM5G800586	0.970267	0.122072	-2.9803	0.000165137	0.00735205
GRMZM5G801875	2.8397	7.0418	1.30969	6.25e-05	0.0035719
GRMZM5G803365	3.60881	1.07501	-1.74208	0.000219307	0.00890638
GRMZM5G805382	1.7503	0.366851	-2.2435	1.62e-05	0.00134823
GRMZM5G805685	50.8214	6.82622	-2.89504	2.74e-07	7.67e-05
GRMZM5G806818	0.0700288	0.277854	1.9805	0.00158805	0.0371121
GRMZM5G807560	0.989281	2.4371	1.30475	0.000911838	0.0247088
GRMZM5G822352	1.22124	2.88674	1.24364	0.00234694	0.0487467
GRMZM5G822440	3.97209	8.61068	1.11551	0.000965401	0.0256386
GRMZM5G825512	2.46263	4.94838	1.00665	0.0012372	0.0307289
GRMZM5G826174	2.3377	5.18311	1.1494	0.000173843	0.00765517
GRMZM5G829897	0.281154	1.18639	2.05967	0.000409623	0.0140977
GRMZM5G832149	0.138555	1.25206	3.12514	2.08e-05	0.00159557
GRMZM5G834837	3.70784	8.70516	1.23051	1.89e-05	0.00150228
GRMZM5G835276	0.0268529	0.864449	4.88251	5.13e-07	0.000117633
GRMZM5G836406	0.035756	0.330437	3.11653	0.00015007	0.00684753
GRMZM5G839920	7.83509	1.90045	-2.0411	0.000291908	0.0109428
GRMZM5G842695	2.34847	0.441656	-2.37014	9.11e-05	0.00475789
GRMZM5G845472	7.13525	17.5867	1.30056	9.15e-05	0.00475789
GRMZM5G848124	2.35834	1.14106	-1.04194	0.00129429	0.0317172
GRMZM5G848603	1.16823	2.40944	1.04382	0.00109436	0.027938
GRMZM5G851862	0.899613	2.91358	1.69832	1.65e-05	0.00135897
GRMZM5G854710	1.3565	0.294039	-2.14397	0.00226462	0.0475758
GRMZM5G858609	0.135738	2.269	4.06064	2.09e-07	6.47e-05
GRMZM5G870067	4.78528	18.7253	1.96751	3.68e-07	9.4e-05
GRMZM5G870932	13.9333	2.40536	-2.53275	3e-08	1.87e-05
GRMZM5G872256	1.72118	0.381648	-2.15253	0.000465001	0.015389
GRMZM5G872392	24.9826	6.24712	-1.99947	4.83e-08	2.42e-05
GRMZM5G874373	3.57624	11.2123	1.64793	3.63e-07	9.38e-05
GRMZM5G874697	3.54495	8.72574	1.299	0.000185462	0.00808173
GRMZM5G874903	0.992596	2.23373	1.17437	0.000417869	0.014357
GRMZM5G875999	0.0177002	0.247316	3.67152	0.000504725	0.0163654
GRMZM5G880268	0.360795	1.15968	1.6848	0.00169582	0.038733
GRMZM5G881044	2.17154	0.725718	-1.57206	0.000815069	0.0227993
GRMZM5G883632	349.192	42.978	-3.02223	1.51e-08	1.22e-05
GRMZM5G887276	8.91643	18.373	1.04306	0.000212823	0.00871045
GRMZM5G887922	6.57512	13.1582	1.00031	0.000280328	0.010619
GRMZM5G888894	7.87903	1.77836	-2.14494	0.000484548	0.0159419
GRMZM5G891036	0.72041	0.121005	-2.52436	0.000209424	0.00861974
GRMZM5G893397	4.96343	2.30224	-1.10804	0.000839307	0.0233478
GRMZM5G896082	4.97236	2.23464	-1.15342	0.000173463	0.00765517
GRMZM5G896560	1.5422	6.38611	2.04699	0.000229486	0.00923806
GRMZM5G897067	9.98826	20.2064	1.01583	0.000112396	0.00556292
GRMZM5G897776	16.377	8.02218	-1.02889	3.32e-05	0.00225426
GRMZM5G898371	1.03347	0.308596	-1.73781	0.00100185	0.0262747
GRMZM5G899308	0.448767	1.23928	1.46803	0.00170218	0.0387905
GRMZM6G655332	0.966388	0.150613	-2.63371	0.000107457	0.00540448
zma-MIR528a	0.00440495	0.330728	5.71174	6.04e-06	0.000665517

## Sheet: Table S4
Table S4. Genes differentially expressed between tsh1 tsh4 double mutant and B73.
aSamples are bracts from B73 and tsh1 tsh4 double mutant (DM), and show individual normalized CPM (count-per-million) value based on edgeR output.
bDifferential expression analysis between pairwise samples. log2FC, log2 fold-change. DM/B73 refers to the comparison between tsh1 tsh4 double mutant and B73. p-value, the p-value obtained during the statistical testing on differential expression of a given gene between two samples; FDR, adjusted p-value.
	aSamples		bDifferntial expression analysis
GeneID	B73	DM	log2FC(DM/B73)	p-value	FDR
AC187157.4_FG005	0.0225068	0.665449	4.71743	4.12e-05	0.00160412
AC188023.3_FG005	103.185	46.1852	-1.15983	1.91e-05	0.000897768
AC191575.2_FG001	0.0733249	0.633324	3.17125	0.000538259	0.0116103
AC198366.3_FG004	0.00435178	0.362779	5.88971	2.97e-05	0.00125168
AC203753.4_FG006	0	0.275433	7.25412	1.42e-05	0.000720785
AC203909.3_FG003	0.886861	0.271931	-1.67105	0.00330296	0.0447074
AC203966.5_FG005	8.79922	2.32946	-1.9166	2.16e-05	0.000988986
AC205008.4_FG002	10.57	0.87844	-3.58603	6.76e-08	1.5e-05
AC210204.3_FG002	74.6386	35.844	-1.05827	4.73e-05	0.0017889
AC213463.3_FG009	6.41576	2.59805	-1.30348	0.00231878	0.0343871
AC231180.2_FG006	42.5088	14.7959	-1.52249	7.03e-05	0.00244539
AC232238.2_FG004	24.152	6.27112	-1.9457	2.72e-06	0.000201153
AC233870.1_FG004	3.94105	1.13296	-1.79787	2.54e-05	0.00111706
AC233883.1_FG006	0.480393	0.0656585	-2.80591	0.00029736	0.00744989
AC233893.1_FG006	1.83178	4.33385	1.24137	0.000115732	0.00361875
AC233943.1_FG002	3.87437	1.4497	-1.41813	0.0021644	0.0325967
AC235544.1_FG002	0.0212907	0.290304	3.69863	0.002841	0.0397622
AF546187.1_FG011	0.219212	0.707507	1.70588	0.00342167	0.0458526
GRMZM2G000158	2.39335	0.454145	-2.39189	0.00339843	0.0455715
GRMZM2G000264	66.8566	0.221291	-8.23059	0.000163405	0.00468784
GRMZM2G000842	4.30748	0.134631	-4.99611	4.51e-07	5.41e-05
GRMZM2G001114	23.9886	56.1007	1.22544	2.87e-05	0.00121551
GRMZM2G001304	0.0713149	0.32386	2.1207	0.00269788	0.0384972
GRMZM2G001421	8.10267	0.541756	-3.90432	4.72e-06	0.000311261
GRMZM2G001696	8.59145	2.86671	-1.58276	9.19e-05	0.00303971
GRMZM2G001772	2.18336	5.96568	1.44961	0.000728402	0.0145306
GRMZM2G002104	0.229532	0.86697	1.93987	0.00279557	0.0393526
GRMZM2G002430	0.431169	1.23587	1.52993	0.00212962	0.0322448
GRMZM2G003138	0.724939	0.115285	-2.62074	0.000201901	0.00543649
GRMZM2G003518	1.48806	3.54295	1.25079	2.32e-05	0.00104344
GRMZM2G003927	0.141307	1.95144	3.74106	1.64e-06	0.000137889
GRMZM2G003944	0.869268	3.64413	2.07366	7.08e-06	0.0004186
GRMZM2G003970	0.0693437	1.08364	3.9377	2.34e-06	0.000184401
GRMZM2G004060	4.69404	22.16	2.23849	5.96e-08	1.35e-05
GRMZM2G004106	0.629886	0.0646496	-3.24436	0.000233724	0.00617792
GRMZM2G004128	0.858175	0.139711	-2.59284	1.46e-05	0.000732217
GRMZM2G004180	0.314252	2.99563	3.24004	1.28e-07	2.4e-05
GRMZM2G004207	1.00951	0.070995	-3.75496	0.000334044	0.00815996
GRMZM2G004356	0.712117	0.225823	-1.63062	0.00235186	0.0347744
GRMZM2G004511	9.08614	3.22138	-1.49547	0.000199004	0.00539451
GRMZM2G004516	3.41961	1.0211	-1.74107	0.00147119	0.0246436
GRMZM2G004694	1.06151	8.67497	3.02687	1.44e-09	1.04e-06
GRMZM2G004696	28.0266	11.8761	-1.23893	4.2e-05	0.00162931
GRMZM2G004990	19.1417	4.97961	-1.9425	4.14e-07	5.13e-05
GRMZM2G005146	5.88897	1.30671	-2.16912	5.93e-07	6.44e-05
GRMZM2G005353	41.0314	198.834	2.27704	4.87e-08	1.18e-05
GRMZM2G005552	10.8865	4.73849	-1.20018	0.000208103	0.00558114
GRMZM2G005624	35.0519	101.615	1.53556	3.79e-07	4.81e-05
GRMZM2G005818	0.442856	6.85601	3.93705	4.36e-09	2.38e-06
GRMZM2G005939	97.7063	41.3851	-1.23929	4.33e-05	0.00166423
GRMZM2G005954	397.717	169.328	-1.23196	0.000174036	0.00490219
GRMZM2G006047	2.09261	0.925477	-1.17061	0.00146896	0.0246268
GRMZM2G006121	5.5211	2.30818	-1.25717	8.29e-05	0.00278988
GRMZM2G006229	0.812739	2.31127	1.49977	4.65e-05	0.00176564
GRMZM2G006325	0.575756	0.158539	-1.86193	0.0018133	0.0285815
GRMZM2G006399	13.6584	6.27294	-1.12236	3.14e-05	0.00130942
GRMZM2G006497	0.306069	0.0442551	-2.72086	0.00218121	0.0327555
GRMZM2G006721	28.1589	63.8249	1.18061	4.26e-05	0.00164553
GRMZM2G007347	4.18596	2.03771	-1.03678	0.000716181	0.0143544
GRMZM2G007939	4.64329	14.1884	1.6111	0.000405384	0.00948468
GRMZM2G007953	0.0461245	4.00056	6.34948	2.38e-07	3.51e-05
GRMZM2G007969	0.196119	49.3765	7.99061	5.42e-09	2.49e-06
GRMZM2G008406	1.09228	0.163693	-2.7142	5.43e-06	0.000343475
GRMZM2G008482	0.0938542	0.600758	2.68113	0.000421021	0.00973757
GRMZM2G008593	7.71426	0.943615	-3.02985	2.49e-07	3.65e-05
GRMZM2G008691	3.84003	26.7158	2.79625	8.43e-07	8.38e-05
GRMZM2G008834	23.1503	50.5034	1.12527	0.00117167	0.020783
GRMZM2G009025	6.08285	25.4417	2.06358	1.31e-07	2.4e-05
GRMZM2G009344	0.133344	0.423231	1.63322	0.00244558	0.0358278
GRMZM2G009479	4.18526	1.08476	-1.94417	1.57e-05	0.000770724
GRMZM2G010000	47.1734	100.295	1.08821	2.91e-05	0.00122741
GRMZM2G010460	5.18752	13.4422	1.37382	2.75e-06	0.000201729
GRMZM2G010673	0.251635	0.734565	1.50899	0.00142086	0.0238998
GRMZM2G010868	2.01534	8.53265	2.07863	7.72e-05	0.00264651
GRMZM2G010927	0.702784	1.81051	1.36149	0.00109307	0.019736
GRMZM2G011436	6.32813	13.7705	1.12209	0.000342869	0.00831128
GRMZM2G011463	17.5618	2.24222	-2.96973	1.41e-07	2.5e-05
GRMZM2G011523	3.77469	27.5079	2.86603	1.64e-07	2.66e-05
GRMZM2G011526	1.55257	3.44833	1.14912	0.000465604	0.0104686
GRMZM2G011708	0.127293	1.08339	3.06229	0.000208708	0.00558993
GRMZM2G011832	0.175271	2.36868	3.75923	1.69e-05	0.000815161
GRMZM2G013002	146.278	324.785	1.15071	0.000244281	0.00642327
GRMZM2G013060	0	0.301317	7.36136	6.2e-05	0.0021992
GRMZM2G013255	0	0.562429	8.24927	1.1e-05	0.000590092
GRMZM2G013593	0	2.10869	10.165	6.7e-08	1.5e-05
GRMZM2G013842	0.864532	0.164964	-2.39611	0.00274051	0.0388682
GRMZM2G014441	0.210936	1.56395	2.8905	4.54e-06	0.000303488
GRMZM2G014653	7.25715	2.64692	-1.45446	0.00179843	0.0284031
GRMZM2G014695	0.849879	0.298451	-1.50693	0.00268331	0.0383537
GRMZM2G015314	1.16153	2.5236	1.1169	0.00120984	0.0212543
GRMZM2G015605	1.97548	0.408869	-2.26998	6.25e-06	0.00037993
GRMZM2G016668	0.44645	0.139846	-1.66465	0.00177924	0.0281507
GRMZM2G016958	38.8235	78.2508	1.01125	1.54e-05	0.000763714
GRMZM2G017110	245.581	94.2668	-1.3814	9.19e-06	0.000519376
GRMZM2G017237	1.08448	0.288565	-1.89059	0.000263627	0.00681492
GRMZM2G017388	1.58351	3.9419	1.31479	0.000497049	0.0109438
GRMZM2G017414	1.25192	4.59844	1.87512	2.11e-05	0.000969114
GRMZM2G017486	135.686	51.0893	-1.40921	6.35e-06	0.000384467
GRMZM2G017606	6.05323	20.7959	1.77989	5.76e-06	0.000359526
GRMZM2G017815	2.99327	7.35727	1.29687	0.000162633	0.00467901
GRMZM2G018254	0.00440338	0.889622	7.14243	1.98e-07	3.02e-05
GRMZM2G018336	0.349849	1.025	1.54627	0.000198845	0.00539451
GRMZM2G018414	34.0222	14.0229	-1.27826	4.57e-06	0.000303488
GRMZM2G018707	0.505106	0	-8.08344	0.000118394	0.00367916
GRMZM2G018716	0.337901	0.0398513	-2.99823	0.0010239	0.0187774
GRMZM2G019363	33.0791	8.36737	-1.98274	2.69e-05	0.00116039
GRMZM2G019819	2.07366	7.1744	1.79064	0.000263906	0.00681492
GRMZM2G020054	0.821389	0.271238	-1.59827	0.00212539	0.032205
GRMZM2G020740	1.33272	5.29906	1.99225	1.16e-05	0.000612324
GRMZM2G020986	0.700576	0.0250113	-4.70317	1.26e-06	0.000113424
GRMZM2G021055	0.315859	0.00498679	-5.53419	1.13e-05	0.000603582
GRMZM2G021410	0.541736	0.134225	-1.96875	0.00181398	0.0285815
GRMZM2G021459	6.06373	2.05998	-1.55713	0.000357861	0.00862286
GRMZM2G021796	3.59556	1.17874	-1.60638	0.00365416	0.0481681
GRMZM2G022368	2.55026	0.600339	-2.08811	2.49e-05	0.00109994
GRMZM2G022606	16.7419	54.7058	1.70812	2.81e-07	3.87e-05
GRMZM2G022645	8.27506	3.32591	-1.31456	2.99e-05	0.00125547
GRMZM2G022679	48.6247	6.67135	-2.86653	1.78e-07	2.83e-05
GRMZM2G022837	0.0224909	0.629013	4.62753	0.000107624	0.00341744
GRMZM2G022934	1.49158	7.0256	2.2338	1.91e-06	0.000155435
GRMZM2G022974	7.54075	44.2736	2.55456	9.88e-06	0.000544199
GRMZM2G022984	0.5862	0.176476	-1.71004	0.00201304	0.0309208
GRMZM2G023190	1.73707	0.309527	-2.48546	0.000308222	0.00767434
GRMZM2G023520	0	1.54312	9.7053	0.000247687	0.00648746
GRMZM2G023786	13.7364	5.35893	-1.35775	1.45e-06	0.000126462
GRMZM2G023952	3.52977	0.801701	-2.13989	0.00173605	0.0276306
GRMZM2G024104	8.13237	23.5224	1.53189	0.000196624	0.00535157
GRMZM2G024312	22.5974	6.63401	-1.76804	4.9e-06	0.000320063
GRMZM2G025154	9.73656	20.3987	1.0662	0.000730717	0.0145624
GRMZM2G025222	0.339813	1.26887	1.90994	0.000511033	0.0111639
GRMZM2G025448	2.05537	0.174935	-3.53456	3.73e-08	9.65e-06
GRMZM2G025659	1.72946	3.86671	1.1591	0.00094414	0.0176637
GRMZM2G025685	13.153	6.35248	-1.04961	0.00197042	0.0304984
GRMZM2G025720	0.445476	0.025137	-4.05201	0.000415583	0.00965389
GRMZM2G025832	1.42064	0.519655	-1.44396	0.00132392	0.0227822
GRMZM2G026013	16.0187	0	-13.0897	4.26e-12	1.18e-08
GRMZM2G026015	0.301291	1.6227	2.38152	7.95e-05	0.00270135
GRMZM2G026188	0.531147	0	-8.14929	3.02e-06	0.00021694
GRMZM2G026703	14.692	5.49277	-1.41999	5.72e-05	0.00206392
GRMZM2G027052	1.37825	0.493329	-1.47234	0.00378711	0.0495642
GRMZM2G027098	1.14936	0.331492	-1.81587	0.00139653	0.023648
GRMZM2G027302	0.0133562	2.22032	7.15978	2.13e-07	3.2e-05
GRMZM2G027522	3.91702	12.8189	1.70966	1.31e-06	0.000116375
GRMZM2G028046	0.062991	0.588399	3.12924	0.000708086	0.014238
GRMZM2G028139	0.111576	0.423667	1.8824	0.00134869	0.0230708
GRMZM2G028543	4.41866	23.5721	2.41537	7.25e-08	1.56e-05
GRMZM2G028556	0.743837	0.117733	-2.65211	0.00149179	0.0248647
GRMZM2G029096	13.5985	30.6422	1.17231	2.53e-05	0.00111466
GRMZM2G029153	1.85505	0.453559	-2.02708	5.43e-05	0.00197491
GRMZM2G029756	1.58053	0.240771	-2.70325	1.78e-05	0.000850378
GRMZM2G029815	3.8718	1.56153	-1.30985	0.000134914	0.0040653
GRMZM2G030009	32.0829	11.52	-1.47781	3.13e-06	0.000221931
GRMZM2G030123	7.29522	14.7684	1.01729	0.00101512	0.0186798
GRMZM2G030567	0.594631	2.61386	2.13246	6.16e-05	0.00219254
GRMZM2G030831	6.75873	2.86943	-1.23551	0.000463152	0.0104251
GRMZM2G031432	18.4471	7.14081	-1.3688	0.000384689	0.00907784
GRMZM2G031528	0.482744	1.37663	1.51737	0.00121359	0.0212873
GRMZM2G031882	15.4282	6.61141	-1.22257	2.04e-05	0.000942111
GRMZM2G031991	2.71116	0.609585	-2.14711	1.28e-05	0.000659287
GRMZM2G033017	0.370916	0.00496035	-5.75539	2.02e-05	0.000937281
GRMZM2G033489	39.9872	19.9011	-1.00663	1.67e-05	0.000810099
GRMZM2G033555	0.580196	2.19078	1.91143	6.72e-05	0.00235566
GRMZM2G034206	0.0179017	0.241218	3.56297	0.00221041	0.03312
GRMZM2G034385	86.6943	22.0307	-1.97651	9.45e-09	3.84e-06
GRMZM2G034471	3.74083	0.330674	-3.50547	5.09e-07	5.96e-05
GRMZM2G034668	13.8807	6.59696	-1.07331	0.00139171	0.0236223
GRMZM2G034917	0.386589	1.72957	2.16693	3.88e-05	0.0015329
GRMZM2G034985	23.5747	57.5429	1.28657	0.00139845	0.023648
GRMZM2G035421	0.662292	2.98349	2.16386	3.42e-07	4.44e-05
GRMZM2G035557	0.621616	2.77194	2.15594	1.97e-05	0.000921832
GRMZM2G035599	0.350499	1.197	1.73947	0.000973187	0.0180896
GRMZM2G035701	15.3475	2.55961	-2.58296	4.68e-09	2.42e-06
GRMZM2G035726	0.00440495	2.30138	8.51576	2.68e-08	7.5e-06
GRMZM2G035749	0.0618348	0.814393	3.67159	0.000452182	0.0102352
GRMZM2G035805	0.976988	2.89038	1.56321	0.000734926	0.0146016
GRMZM2G035999	7.37934	1.42682	-2.36906	3.13e-08	8.53e-06
GRMZM2G036217	0.0404028	0.277047	2.68642	0.00286786	0.0399993
GRMZM2G036286	6.17047	14.2064	1.20205	0.00043545	0.0100024
GRMZM2G036448	0.219727	1.18872	2.42461	3.19e-05	0.00132791
GRMZM2G036940	0.167414	1.17613	2.77624	0.000340455	0.0082627
GRMZM2G036980	2.97074	1.03351	-1.518	0.00122063	0.0213324
GRMZM2G037113	0.683358	0.0250116	-4.6785	7.35e-06	0.000432086
GRMZM2G037308	6.07129	2.6083	-1.21821	0.000130893	0.00396375
GRMZM2G037431	10.3974	5.16398	-1.00928	6.19e-05	0.00219669
GRMZM2G037452	7.51422	2.01694	-1.8966	5.1e-07	5.96e-05
GRMZM2G037469	5.1931	2.51268	-1.04659	0.000670938	0.0136248
GRMZM2G038051	0.154243	10.348	6.05188	2.73e-10	2.9e-07
GRMZM2G038301	0.436618	1.29438	1.54373	0.00121913	0.0213324
GRMZM2G038497	148.097	354.855	1.26069	1.43e-05	0.000720785
GRMZM2G038519	4.98358	2.20735	-1.17507	0.00246822	0.0360457
GRMZM2G039036	1.03531	2.75646	1.4152	0.0012405	0.0216106
GRMZM2G039322	0.444443	3.77337	3.07809	8.88e-08	1.77e-05
GRMZM2G039867	22.9485	8.03245	-1.51357	0.00104373	0.0190351
GRMZM2G039880	4.26279	1.18445	-1.84332	0.000554482	0.0118211
GRMZM2G040263	2.79461	0.761015	-1.87103	5.2e-06	0.000334774
GRMZM2G040359	16.4243	1.91428	-3.09913	1.19e-08	4.28e-06
GRMZM2G040452	27.0345	12.0693	-1.16348	1.39e-05	0.000706307
GRMZM2G040890	0.031123	0.501729	3.88282	0.000334782	0.00816431
GRMZM2G041175	1.6859	0.732595	-1.20268	0.00122692	0.0214239
GRMZM2G041415	1.13219	2.80073	1.30314	0.00310815	0.0424984
GRMZM2G041463	0.868635	2.01592	1.21125	0.000958777	0.0178742
GRMZM2G041694	2.90614	6.2641	1.10786	0.000738542	0.0146316
GRMZM2G041714	4.31803	8.91999	1.04647	0.00119947	0.0211459
GRMZM2G041729	7.22203	3.09502	-1.22188	0.000161969	0.00467322
GRMZM2G041746	0.718924	4.30743	2.57398	0.000265383	0.00684431
GRMZM2G041980	3.94979	25.2495	2.67726	1.98e-09	1.38e-06
GRMZM2G042125	2.20443	0.923149	-1.25064	0.000272749	0.00699848
GRMZM2G042171	1.31498	0.405173	-1.68601	0.00276766	0.0391431
GRMZM2G042407	0.105859	3.5953	5.0554	2.58e-09	1.68e-06
GRMZM2G042666	0.136344	4.92731	5.1432	2.81e-09	1.72e-06
GRMZM2G042733	0.0442302	0.331998	2.82922	0.00154105	0.0254754
GRMZM2G042865	0.282145	1.6443	2.54606	4.21e-06	0.000287134
GRMZM2G043075	0.254807	1.55853	2.62006	1.67e-05	0.000810099
GRMZM2G043275	108.76	33.8931	-1.68201	1.18e-08	4.28e-06
GRMZM2G043295	1.54928	10.173	2.71362	8.14e-09	3.42e-06
GRMZM2G043489	2.50192	7.19911	1.52416	2.12e-06	0.000168431
GRMZM2G043605	1.46079	0.450822	-1.69732	0.00041468	0.00964621
GRMZM2G043893	0.387002	0.119251	-1.69125	0.00335206	0.0450972
GRMZM2G043921	3.58521	1.34226	-1.41473	0.000803013	0.0156475
GRMZM2G043943	1.19949	2.76826	1.20861	0.000870607	0.0165958
GRMZM2G043976	31.5842	63.2101	1.00113	0.00248591	0.0362684
GRMZM2G044359	10.4228	4.33196	-1.2666	0.000292491	0.00737371
GRMZM2G045057	0.0088561	0.877422	6.31918	2.32e-06	0.000183478
GRMZM2G045243	5.46824	0.64852	-3.06866	2.71e-06	0.000201153
GRMZM2G045431	2.50268	0.982438	-1.35207	0.00156213	0.0256651
GRMZM2G045675	2.19247	0.888094	-1.29903	0.00136043	0.0232223
GRMZM2G045748	0.0760917	2.33413	4.88707	2.9e-09	1.72e-06
GRMZM2G046290	0.537664	0.0597424	-3.1208	7.12e-05	0.00246796
GRMZM2G046316	0.404318	1.97178	2.31173	5.36e-05	0.00196361
GRMZM2G046528	6.60001	2.54638	-1.37328	0.000152318	0.00444638
GRMZM2G046729	1.15159	3.58282	1.63766	6.25e-06	0.00037993
GRMZM2G046829	0.0350123	0.284493	2.94976	0.000662537	0.013497
GRMZM2G046885	12.5993	4.97513	-1.34023	0.00281194	0.03952
GRMZM2G046952	0.0171201	1.8646	6.66606	4.21e-05	0.00162931
GRMZM2G047124	3.33392	1.28029	-1.37864	0.00333353	0.0449824
GRMZM2G047208	1.61593	0.219748	-2.87104	8.18e-06	0.00046884
GRMZM2G047384	54.3214	26.885	-1.01469	3.99e-05	0.00156253
GRMZM2G047456	3.78045	12.2737	1.69833	3.74e-05	0.00149503
GRMZM2G047681	35.3928	13.3136	-1.41056	1.66e-06	0.000138916
GRMZM2G047759	7.4378	3.22125	-1.20658	0.00043818	0.0100253
GRMZM2G047961	0.113566	0.456232	1.93872	0.00242842	0.0356865
GRMZM2G048549	0.241124	1.60075	2.68232	1.03e-05	0.000557178
GRMZM2G048919	1.07562	3.0867	1.52413	0.00019984	0.00540264
GRMZM2G049675	17.1518	5.39853	-1.66738	2.7e-07	3.81e-05
GRMZM2G049695	0.0514664	0.524535	3.34195	0.000518103	0.0112719
GRMZM2G050412	5.93542	44.9386	2.923	0.000105601	0.00336456
GRMZM2G050450	0.487712	0.0898303	-2.40063	0.00164003	0.0265245
GRMZM2G050514	3.00326	0.676423	-2.13569	0.000178086	0.00499532
GRMZM2G050625	0.155808	1.25389	3.05169	0.000185411	0.00515065
GRMZM2G050730	16.1318	4.61578	-1.80515	3.71e-07	4.76e-05
GRMZM2G051151	0.765414	2.03846	1.41331	0.000648423	0.0132765
GRMZM2G051534	0.971955	2.24186	1.20465	0.00165122	0.0266414
GRMZM2G051942	1.44464	3.21367	1.14823	0.00153842	0.0254736
GRMZM2G052571	0.729981	0.164712	-2.12396	0.000161778	0.00467322
GRMZM2G052685	0.545044	0.0149751	-5.00351	4.57e-06	0.000303488
GRMZM2G052869	131.951	478.777	1.85929	1.2e-06	0.000108921
GRMZM2G053338	9.52193	19.8417	1.05888	0.000149411	0.00441837
GRMZM2G053779	0.856107	0.0783827	-3.45303	7.34e-06	0.000432086
GRMZM2G053909	0.406928	0.0199375	-4.19785	3.77e-05	0.00149757
GRMZM2G053925	3.24028	9.36583	1.53084	1.07e-05	0.000573452
GRMZM2G053958	4.26552	10.7245	1.32962	8.32e-06	0.000474181
GRMZM2G054123	186.926	64.0299	-1.54565	8.61e-07	8.5e-05
GRMZM2G054252	2.23784	6.19359	1.46793	0.000869136	0.0165835
GRMZM2G054267	1.10764	0.0803677	-3.73532	3.63e-05	0.00146922
GRMZM2G054405	51.7834	24.7314	-1.06585	0.000735582	0.0146016
GRMZM2G055135	4.67522	1.43944	-1.69871	3.89e-06	0.000267061
GRMZM2G055313	1.46025	0.287539	-2.32523	0.0001	0.00323121
GRMZM2G055420	12.7492	27.2552	1.09622	5.97e-06	0.000369345
GRMZM2G055752	124.785	51.4928	-1.27684	5.34e-05	0.00196064
GRMZM2G055809	15.8397	5.88941	-1.42708	0.000436007	0.0100039
GRMZM2G055982	4.76097	10.9275	1.19773	0.000916456	0.0172373
GRMZM2G055999	436.719	197.168	-1.14728	5.26e-05	0.00194417
GRMZM2G056093	1.43199	3.8452	1.42489	0.00104387	0.0190351
GRMZM2G056388	7.92183	1.30968	-2.59483	4.7e-08	1.16e-05
GRMZM2G056513	0.664946	4.86657	2.86715	1.31e-07	2.4e-05
GRMZM2G056988	2.15719	0.0598159	-5.11981	1.28e-06	0.000114225
GRMZM2G057086	1.44399	0.438505	-1.71113	0.00196636	0.030459
GRMZM2G057262	0.428382	1.33363	1.66111	0.00242947	0.0356865
GRMZM2G057296	25.4149	5.42449	-2.22697	2.23e-08	6.91e-06
GRMZM2G057959	2.61235	0.642534	-2.02464	6.62e-05	0.00233067
GRMZM2G058026	0.979562	0.175094	-2.46958	0.000652894	0.0133545
GRMZM2G058227	0.418434	1.86992	2.14419	5.19e-06	0.000334774
GRMZM2G058450	7.56172	16.7198	1.14443	0.000169269	0.00478796
GRMZM2G058472	0.414064	1.67592	2.00398	0.000193535	0.00528891
GRMZM2G058491	15.0041	6.38758	-1.23187	0.000369704	0.00884482
GRMZM2G058754	7.25293	2.82062	-1.362	0.00140503	0.0237127
GRMZM2G059138	2.79318	1.23411	-1.17784	0.00035954	0.00864939
GRMZM2G059314	6.61202	3.30023	-1.00204	0.000631611	0.0129983
GRMZM2G059496	2.17075	4.95085	1.18857	0.00120321	0.0211563
GRMZM2G059544	0	0.766922	8.71633	3.81e-07	4.81e-05
GRMZM2G059634	0.123514	0.719469	2.50874	9.39e-05	0.0030909
GRMZM2G059939	0.089828	0.774008	3.05374	6.66e-05	0.00233983
GRMZM2G060029	0.188627	0.716036	1.88704	0.00308677	0.0423496
GRMZM2G060210	3.33633	8.53432	1.35508	0.000542379	0.0116493
GRMZM2G060216	76.3537	11.0229	-2.79202	7.85e-08	1.63e-05
GRMZM2G060319	1.79433	4.66485	1.37792	0.000256788	0.00667383
GRMZM2G060369	14.9949	2.54206	-2.56012	7.69e-08	1.63e-05
GRMZM2G061292	13.9826	31.7202	1.18115	3.58e-05	0.00146303
GRMZM2G061515	1.7644	6.31999	1.84058	2.72e-06	0.000201153
GRMZM2G061545	0.571547	1.79176	1.65224	0.000669667	0.0136148
GRMZM2G061702	0.0687125	0.282992	2.05108	0.00103855	0.0189724
GRMZM2G061941	25.5304	2.83971	-3.16783	3.19e-11	4.59e-08
GRMZM2G062009	1.42538	9.32993	2.70871	5.19e-08	1.23e-05
GRMZM2G062244	0.0217714	0.761734	5.02102	1.38e-06	0.000121744
GRMZM2G062738	0.8678	0.267977	-1.693	0.00111806	0.0200615
GRMZM2G062752	0.0571933	0.429135	2.86799	0.000218914	0.00583231
GRMZM2G062848	6.23352	2.23116	-1.48174	1.16e-05	0.000612324
GRMZM2G063151	4.68018	2.00189	-1.22358	0.0036758	0.0483585
GRMZM2G063258	2.22475	5.0642	1.18609	0.000124904	0.00382783
GRMZM2G063747	0.371916	3.73283	3.3166	3.18e-07	4.27e-05
GRMZM2G063756	0.0317926	4.6939	7.09402	3.25e-08	8.75e-06
GRMZM2G063824	0.0308239	0.350971	3.40949	0.000366024	0.00876718
GRMZM2G064382	1.53422	7.85705	2.35465	0.00054789	0.0117427
GRMZM2G064948	46.2006	10.7504	-2.10309	1.13e-06	0.000105161
GRMZM2G065021	1.49702	4.3995	1.55552	0.000282589	0.00715545
GRMZM2G065030	0.896585	3.03907	1.76426	4.7e-06	0.000310969
GRMZM2G065203	4.35717	9.50233	1.12437	0.000142825	0.00425478
GRMZM2G065230	0.0461406	0.866427	4.1006	0.000642788	0.0131745
GRMZM2G065478	0.0996943	0.436202	2.05746	0.000824977	0.0159217
GRMZM2G065757	265.126	0.223768	-10.1986	2.81e-17	5.66e-13
GRMZM2G065781	1.12464	0.0502647	-4.42858	1.14e-06	0.000105532
GRMZM2G066067	1.31358	2.86263	1.12036	0.00320953	0.0436479
GRMZM2G066274	0.800019	1.9838	1.31314	0.00258872	0.0373191
GRMZM2G066618	6.72701	15.7483	1.22643	0.000483508	0.0107158
GRMZM2G066805	0.00440338	3.00905	8.90764	1.28e-10	1.44e-07
GRMZM2G067053	268.129	129.912	-1.04537	0.000415968	0.00965389
GRMZM2G067223	36.8102	13.5742	-1.43924	0.00106717	0.0193203
GRMZM2G067225	0.335028	3.3709	3.32356	2.45e-06	0.000190508
GRMZM2G067624	202.813	588.643	1.53724	1.19e-06	0.000108392
GRMZM2G067752	75.5756	27.2993	-1.46898	3.4e-07	4.44e-05
GRMZM2G067830	30.5274	6.67439	-2.19287	1.21e-06	0.000109285
GRMZM2G067865	8.73996	3.50507	-1.31768	0.00110562	0.019909
GRMZM2G067921	155.916	74.8017	-1.05965	3.74e-05	0.00149503
GRMZM2G068259	91.889	195.689	1.09057	0.000113406	0.0035737
GRMZM2G068604	0.997997	0.128603	-2.91052	0.000268151	0.00690684
GRMZM2G068672	0.00435178	3.04481	8.95346	5.48e-08	1.27e-05
GRMZM2G069016	78.4552	0.370594	-7.71426	4.38e-14	4.42e-10
GRMZM2G069028	48.6621	22.2695	-1.12762	0.00270156	0.0384972
GRMZM2G069365	12.1642	5.42365	-1.1647	0.00281853	0.0395574
GRMZM2G069905	0.00865352	4.6616	8.80525	2.87e-11	4.45e-08
GRMZM2G070304	2.18969	0.826787	-1.39917	0.000738519	0.0146316
GRMZM2G070500	0.0133562	0.841058	5.76039	9.8e-05	0.00318465
GRMZM2G070508	0.309122	1.92965	2.60622	0.000198514	0.00539451
GRMZM2G070673	0.372132	2.02453	2.45972	2.25e-05	0.00101698
GRMZM2G071112	4.35108	0.633057	-2.77495	3.33e-06	0.000233109
GRMZM2G071272	29.1998	71.2356	1.28627	0.000280815	0.00714184
GRMZM2G071277	0.831449	4.54634	2.45527	3.76e-05	0.00149503
GRMZM2G071325	0.218909	0.995599	2.21675	0.000163809	0.00469072
GRMZM2G071620	41.975	17.4847	-1.26337	3.12e-05	0.00130713
GRMZM2G072274	37.7235	9.7098	-1.95797	1.02e-06	9.63e-05
GRMZM2G072342	0.141012	0.742831	2.36329	0.000174322	0.00490338
GRMZM2G072406	0.341286	1.36406	2.00301	0.00089315	0.0169137
GRMZM2G072518	10.2701	5.12003	-1.00375	0.00204722	0.0313265
GRMZM2G073197	60.0274	29.7346	-1.01347	0.000124205	0.00381854
GRMZM2G073634	1.77622	0.0545835	-4.99756	0.000557171	0.0118659
GRMZM2G073860	0.629893	0.165974	-1.90121	0.000989026	0.0182829
GRMZM2G074107	0.332862	1.40935	2.08476	0.000134315	0.00405518
GRMZM2G074267	70.5684	32.4636	-1.1202	5.69e-06	0.000356411
GRMZM2G074645	23.4413	10.6697	-1.13544	0.000282485	0.00715545
GRMZM2G074793	7.76597	39.6552	2.3523	8.31e-07	8.31e-05
GRMZM2G075492	0.216642	0.709991	1.71145	0.00291852	0.040625
GRMZM2G075502	2.66862	0.921059	-1.54192	0.00364164	0.0480973
GRMZM2G075828	3.2418	17.9694	2.46951	7.35e-10	6.74e-07
GRMZM2G075845	1.83391	0.381305	-2.25845	0.00183047	0.0287964
GRMZM2G076484	17.4124	5.72535	-1.60431	0.00104501	0.0190386
GRMZM2G076542	5.19475	0.731669	-2.82605	8.9e-05	0.00295688
GRMZM2G076905	7.49061	3.14945	-1.24945	1.48e-05	0.000736881
GRMZM2G077034	14.0216	5.48317	-1.35404	6.04e-06	0.00037256
GRMZM2G077219	2.7271	6.92451	1.34374	9.51e-05	0.00311645
GRMZM2G078077	3.1429	15.755	2.3248	7.27e-08	1.56e-05
GRMZM2G078129	0.605558	0.106308	-2.46767	0.00274964	0.0389703
GRMZM2G078368	1.10942	0.202808	-2.44392	5.82e-06	0.000361986
GRMZM2G078595	4.78366	0.359563	-3.73058	2.87e-09	1.72e-06
GRMZM2G078798	0.184924	2.46245	3.7157	1.49e-07	2.59e-05
GRMZM2G079290	1.9597	7.10114	1.85594	0.000482625	0.010708
GRMZM2G079491	13.5525	6.41116	-1.08006	0.000184273	0.00513317
GRMZM2G079629	4.07967	11.9409	1.54957	1.61e-05	0.000785629
GRMZM2G079632	4.06615	16.4352	2.01401	9.34e-06	0.000522141
GRMZM2G079683	1.68371	11.5606	2.77889	1.98e-06	0.000159936
GRMZM2G079785	2.73058	1.09982	-1.31368	0.00112736	0.0201551
GRMZM2G079807	0.72783	3.66122	2.32866	2.67e-05	0.00116039
GRMZM2G079949	5.68836	1.61073	-1.81851	0.000141048	0.00421431
GRMZM2G079957	35.6851	14.9007	-1.25998	0.000112062	0.00354242
GRMZM2G080041	0.714715	0.191888	-1.86652	0.000498292	0.0109592
GRMZM2G080079	4.65993	0.308764	-3.91164	2.28e-08	6.91e-06
GRMZM2G080466	4.4	80.9926	4.20255	5.44e-07	6.24e-05
GRMZM2G080547	0	1.1908	9.3356	1.95e-07	3.01e-05
GRMZM2G081515	11.1507	3.15097	-1.82273	2.61e-05	0.00114446
GRMZM2G081554	5.55532	1.70612	-1.70099	1.46e-05	0.000732217
GRMZM2G081949	7.04404	14.7592	1.06672	4.52e-05	0.00172656
GRMZM2G082227	0.5318	2.49883	2.23393	4.85e-05	0.00181181
GRMZM2G082264	104.802	39.3674	-1.41269	7.24e-05	0.00249906
GRMZM2G082520	8.42197	1.27922	-2.7165	1.06e-06	9.99e-05
GRMZM2G082544	2.55901	1.13106	-1.17645	0.00246552	0.0360324
GRMZM2G082686	0.737186	2.30967	1.64474	0.00190626	0.0297565
GRMZM2G082745	22.2888	9.56172	-1.22103	3.28e-06	0.000230839
GRMZM2G082886	30.5803	14.842	-1.04322	0.000151249	0.00443963
GRMZM2G082964	1.03942	0.267358	-1.9484	0.000127915	0.00389696
GRMZM2G083176	1.74574	4.24966	1.28256	0.000114626	0.00360651
GRMZM2G083574	0.329167	0.00498679	-5.57309	0.000119287	0.00370121
GRMZM2G083599	0.101928	0.577073	2.45408	0.000324757	0.00797771
GRMZM2G083732	1.67661	0.408643	-2.03447	2.63e-05	0.00115068
GRMZM2G083749	25.1444	4.62203	-2.44253	3.73e-07	4.76e-05
GRMZM2G083759	1.33156	3.779	1.50235	0.00025266	0.00660059
GRMZM2G083850	0.0177064	0.751892	5.2439	2.39e-06	0.000186772
GRMZM2G083935	0.168796	1.04445	2.65298	0.000227918	0.00603236
GRMZM2G084014	31.9755	11.659	-1.45508	6.66e-06	0.000397979
GRMZM2G084264	1.7995	0.765927	-1.22858	0.00310522	0.0424901
GRMZM2G085113	158.644	54.3521	-1.54541	1.65e-07	2.66e-05
GRMZM2G085189	216.671	79.1369	-1.4531	2.03e-05	0.000942111
GRMZM2G085967	0.710696	0.148102	-2.24164	0.00132681	0.0228126
GRMZM2G086856	0.387504	0.0584985	-2.6691	0.00191978	0.0298521
GRMZM2G086935	2.90313	0.961191	-1.58829	0.000856166	0.0163981
GRMZM2G087030	0.00885927	0.772027	6.14962	4.12e-07	5.13e-05
GRMZM2G087254	12.3699	29.4857	1.25269	0.000156954	0.00455461
GRMZM2G088242	11.3846	101.64	3.15816	5.83e-10	5.6e-07
GRMZM2G088243	18.394	7.93033	-1.21374	3.39e-05	0.00139273
GRMZM2G088309	3.59719	11.2516	1.64425	4.75e-05	0.00179009
GRMZM2G088797	1.12863	0.397026	-1.50992	0.00270375	0.0384972
GRMZM2G088919	3.90914	0.483771	-3.01583	3.7e-05	0.0014872
GRMZM2G089132	5.62098	16.2982	1.53628	2.84e-07	3.87e-05
GRMZM2G089361	0.165998	0.791215	2.21713	0.000604299	0.0125977
GRMZM2G089525	0.750376	0	-8.66999	9.7e-06	0.000537628
GRMZM2G089549	7.78	0.130945	-5.87518	1.85e-08	6.42e-06
GRMZM2G089596	11.3135	2.47808	-2.18984	1.92e-08	6.47e-06
GRMZM2G089836	0.353956	5.16146	3.85071	5.35e-09	2.49e-06
GRMZM2G089850	10.8217	2.86638	-1.91547	1.27e-05	0.0006577
GRMZM2G089873	12.1655	4.82178	-1.33446	0.000591856	0.012421
GRMZM2G089952	0.694564	1.69893	1.29309	0.00139885	0.023648
GRMZM2G089995	1.75501	0.700642	-1.32523	0.00223585	0.0334267
GRMZM2G090493	10.3822	3.74248	-1.47182	1.44e-06	0.000126025
GRMZM2G091031	7.50863	16.2052	1.10982	6.45e-05	0.0022777
GRMZM2G091044	0.462663	3.09062	2.74818	6.61e-07	6.91e-05
GRMZM2G091047	0.582721	1.5601	1.42026	0.00304462	0.0419425
GRMZM2G091540	1.10509	8.3619	2.91579	2.23e-08	6.91e-06
GRMZM2G091652	0.220531	2.44624	3.42568	0.000183963	0.00513164
GRMZM2G092125	9.34659	23.7466	1.34495	2.94e-07	3.98e-05
GRMZM2G092137	2.06787	0.695974	-1.56615	0.000549273	0.0117598
GRMZM2G092146	1.61548	0.168974	-3.23949	8.87e-07	8.65e-05
GRMZM2G092223	5.12853	1.10807	-2.20768	1.57e-07	2.65e-05
GRMZM2G092590	0.121567	0.989945	2.96503	4.47e-05	0.00170974
GRMZM2G092746	2.20618	0.696252	-1.65279	0.00170007	0.0272985
GRMZM2G092823	0.357174	1.77553	2.27702	0.000289254	0.00730121
GRMZM2G093010	1.57089	0.54272	-1.52715	0.00350174	0.0467084
GRMZM2G093195	1.6263	0.459139	-1.82193	0.00210947	0.0320602
GRMZM2G093270	0.393849	2.54543	2.66949	5.85e-07	6.44e-05
GRMZM2G093276	83.1054	0.668858	-6.95514	1.44e-11	2.71e-08
GRMZM2G093404	2.75534	0.243924	-3.49382	1.49e-06	0.000127872
GRMZM2G093418	0.783347	0.22186	-1.79176	0.0017178	0.0274304
GRMZM2G093731	35.7798	84.1374	1.23377	9.22e-06	0.000519565
GRMZM2G093962	0.81976	0.263904	-1.62003	0.00350669	0.0467435
GRMZM2G094165	1.42171	0.351968	-2.00357	0.00335077	0.0450972
GRMZM2G094353	0.102909	2.48923	4.51092	2.67e-05	0.00116039
GRMZM2G094792	12.4817	27.4714	1.13843	4.59e-05	0.00174819
GRMZM2G095025	0	0.773356	8.71025	6.67e-07	6.93e-05
GRMZM2G095299	2.9864	8.07309	1.4343	9.78e-05	0.00318465
GRMZM2G095655	0.0391698	0.495088	3.60783	8.56e-05	0.00286774
GRMZM2G095689	2.30284	6.81062	1.56259	5.72e-05	0.00206392
GRMZM2G095786	10.7977	22.2935	1.04571	3.76e-05	0.00149503
GRMZM2G095811	0.66494	0.0696906	-3.19659	5.23e-05	0.00193753
GRMZM2G095968	0.421622	0.0792843	-2.36035	0.00101343	0.0186655
GRMZM2G096016	1.31909	0.490578	-1.42635	0.000271393	0.00697254
GRMZM2G096048	0.0387989	1.65323	5.36385	1.39e-05	0.000706307
GRMZM2G096107	24.1895	61.3335	1.34255	0.000165763	0.00472192
GRMZM2G096372	2.54632	14.4269	2.50389	7.87e-07	8.02e-05
GRMZM2G096475	7.10812	1.24219	-2.51612	0.000152135	0.00444638
GRMZM2G097141	0.039587	0.7366	4.12826	0.00016745	0.00474984
GRMZM2G097349	0.527804	0.079208	-2.69388	5.18e-05	0.00193034
GRMZM2G097641	0.572005	1.51689	1.39734	0.00128181	0.0222283
GRMZM2G098423	5.08931	1.77378	-1.51947	0.000207395	0.00556958
GRMZM2G098739	2.16644	5.39005	1.31535	0.000600554	0.0125383
GRMZM2G099049	72.8416	28.9762	-1.32995	5.96e-07	6.44e-05
GRMZM2G099166	30.1263	1.91709	-3.97345	8.83e-13	3.56e-09
GRMZM2G099239	1.7421	8.43994	2.27457	1.27e-05	0.000658283
GRMZM2G099305	6.97627	1.6596	-2.07037	7.5e-06	0.000438703
GRMZM2G099382	1.14845	0.405741	-1.513	0.000808202	0.0157294
GRMZM2G099427	3.54693	1.38714	-1.3524	0.000155946	0.00454295
GRMZM2G099454	0.184679	8.68722	5.53799	3.93e-09	2.2e-06
GRMZM2G100020	10.3954	24.6443	1.24516	0.000183138	0.00511568
GRMZM2G100107	31.9179	13.337	-1.25898	0.000219641	0.00584396
GRMZM2G100133	1.99971	18.0218	3.17238	5.3e-07	6.14e-05
GRMZM2G100176	1.29074	0.420262	-1.59597	0.0017074	0.0273481
GRMZM2G100372	1.89462	0.779	-1.27626	0.0036086	0.0477861
GRMZM2G100524	0.330177	0.93064	1.52365	0.00320369	0.0435979
GRMZM2G101058	1.44406	0.124919	-3.49477	6.43e-06	0.000388037
GRMZM2G101142	0.0589926	0.532233	3.16829	0.00054994	0.0117616
GRMZM2G101499	2.53501	6.38226	1.33158	4.74e-05	0.0017889
GRMZM2G101511	2.84142	13.5211	2.24936	2.67e-06	0.000199896
GRMZM2G101634	10.1878	24.1069	1.24247	6.23e-05	0.00220446
GRMZM2G101928	1.75009	0	-9.89563	1.34e-09	1.03e-06
GRMZM2G101958	40.9654	129.229	1.65764	3.81e-05	0.00151029
GRMZM2G102218	1.11487	6.77955	2.59759	1.73e-06	0.000143791
GRMZM2G102356	356.767	171.251	-1.05887	0.000107769	0.00341744
GRMZM2G102497	3.15004	11.1986	1.82932	8.43e-08	1.72e-05
GRMZM2G102605	89.3815	35.1772	-1.34533	6.26e-07	6.64e-05
GRMZM2G103617	2.34632	0.487805	-2.26505	1.73e-05	0.000831022
GRMZM2G103647	0.650953	4.15441	2.66192	0.000162975	0.00468216
GRMZM2G103945	0.476198	0.12819	-1.86627	0.00376938	0.0493642
GRMZM2G104041	0.501524	0.0344994	-3.79524	2.68e-05	0.00116039
GRMZM2G104074	0.662975	0.109103	-2.57812	0.00082486	0.0159217
GRMZM2G104176	83.556	219.638	1.39435	5.86e-07	6.44e-05
GRMZM2G104204	0.598631	16.4191	4.77505	4.69e-12	1.18e-08
GRMZM2G104231	0.0130592	0.52194	5.14099	3e-06	0.000216015
GRMZM2G104332	0.658187	0.105079	-2.59864	5.43e-05	0.00197491
GRMZM2G104516	9.40163	0.376876	-4.63351	8.05e-08	1.66e-05
GRMZM2G104626	0.137444	0.446929	1.64042	0.00258386	0.0372804
GRMZM2G105250	1.29988	7.24566	2.47835	2.1e-07	3.19e-05
GRMZM2G105330	3.79564	0.598904	-2.65736	2.1e-05	0.000966556
GRMZM2G105348	5.224	13.7378	1.39444	0.000119963	0.00371645
GRMZM2G105362	0.483824	0.0688579	-2.7819	9.98e-05	0.00322978
GRMZM2G105523	1.80853	0.745434	-1.2788	0.000517715	0.0112719
GRMZM2G106185	6.72981	17.2815	1.36056	0.00106517	0.0193013
GRMZM2G106204	2.34814	10.5347	2.1655	1.65e-07	2.66e-05
GRMZM2G106591	0.412793	0.0444111	-3.13848	0.000561831	0.0119274
GRMZM2G106836	0.0812512	0.473449	2.52393	0.00186488	0.0292236
GRMZM2G107076	7.7782	0.829071	-3.22737	1.6e-07	2.65e-05
GRMZM2G107129	1.56292	26.4152	4.08195	2.23e-08	6.91e-06
GRMZM2G107562	29.5147	8.46243	-1.80226	7.96e-06	0.000459772
GRMZM2G108668	0.280236	1.12089	2.01035	0.00371104	0.0486951
GRMZM2G109271	0.521415	1.46262	1.49019	0.00019965	0.00540264
GRMZM2G110027	1.63742	4.30147	1.39309	0.000152343	0.00444638
GRMZM2G110107	2.12738	0.586159	-1.84815	0.00102408	0.0187774
GRMZM2G110135	1.59943	0.14577	-3.45912	0.000131557	0.00397786
GRMZM2G110195	0.751446	3.83882	2.34579	8.4e-05	0.00281811
GRMZM2G110304	2.54775	5.60984	1.13811	7.72e-05	0.00264651
GRMZM2G110412	2.06206	0.662367	-1.6295	0.000253911	0.00662468
GRMZM2G110439	0.739317	0.138191	-2.41645	2.86e-05	0.00121289
GRMZM2G110447	0.756109	0.170947	-2.12571	0.000604649	0.0125977
GRMZM2G110473	0.211155	2.31976	3.47125	1.92e-06	0.000155486
GRMZM2G111954	0.379223	0.0699171	-2.37916	0.000439349	0.0100253
GRMZM2G111955	13.6866	6.81763	-1.00516	1.93e-05	0.000902527
GRMZM2G112247	3.42713	1.20454	-1.50561	0.00183342	0.0288203
GRMZM2G112309	1.4425	0.546011	-1.39105	0.00205601	0.0314133
GRMZM2G113060	2.85299	0.645307	-2.12912	0.000127008	0.0038752
GRMZM2G113203	0.00865352	1.46101	7.146	5e-09	2.46e-06
GRMZM2G113235	0.0132131	0.614764	5.35202	0.000115056	0.00360877
GRMZM2G113349	30.9237	81.0281	1.38955	4.84e-05	0.00181048
GRMZM2G113473	10.861	23.9738	1.14239	7.03e-05	0.00244539
GRMZM2G113512	42.3518	19.3539	-1.1298	2.68e-06	0.000200527
GRMZM2G113668	1.0643	2.79499	1.40015	0.00243826	0.0357636
GRMZM2G113761	1.94812	0.138191	-3.79696	8.64e-07	8.5e-05
GRMZM2G114140	0.0361507	1.58784	5.33381	8.96e-07	8.69e-05
GRMZM2G114552	12.3015	42.9578	1.80455	1.18e-05	0.000619121
GRMZM2G114639	0.147354	5.9263	5.29838	1.64e-06	0.000137889
GRMZM2G114788	0.564821	2.01065	1.82246	1.14e-05	0.000603582
GRMZM2G114850	4.54518	1.76827	-1.36173	0.000307175	0.00765772
GRMZM2G115357	0.956858	0.0547728	-4.08264	5.01e-07	5.95e-05
GRMZM2G115516	1.70278	7.51448	2.14046	2.26e-07	3.35e-05
GRMZM2G115658	0.55405	0	-8.2362	6.12e-06	0.000375906
GRMZM2G116167	3.30638	0.269062	-3.62206	8.21e-07	8.28e-05
GRMZM2G116238	3.17836	1.22132	-1.37671	0.000782457	0.0152617
GRMZM2G116426	6.08214	1.41213	-2.10513	1.3e-05	0.000667457
GRMZM2G116538	2.17999	0.399375	-2.44403	1.17e-05	0.000613977
GRMZM2G116554	1.38181	0.358799	-1.93112	0.00212286	0.0321908
GRMZM2G116881	1.06706	2.78156	1.3862	0.000671511	0.0136248
GRMZM2G117193	2.85639	8.05034	1.49444	0.000196194	0.00534707
GRMZM2G117230	1.6961	0.262582	-2.6683	9.87e-06	0.000544199
GRMZM2G117344	1.39462	0.483095	-1.52778	0.00206681	0.0315068
GRMZM2G117347	1.49263	0.044359	-5.02047	5.57e-08	1.28e-05
GRMZM2G117564	0.0640499	0.85977	3.73926	1.58e-05	0.000773654
GRMZM2G117854	62.7194	30.7106	-1.03008	0.000323894	0.00796622
GRMZM2G117855	6.8439	3.08109	-1.15093	0.000151451	0.00443963
GRMZM2G118345	1.32621	3.54379	1.41167	0.00294062	0.0408447
GRMZM2G118821	19.3952	1.00185	-4.27373	6.52e-09	2.86e-06
GRMZM2G118951	0.421428	1.23159	1.53588	0.000706045	0.0142253
GRMZM2G119186	27.7982	10.5217	-1.40156	0.00160582	0.0260998
GRMZM2G119642	1.3111	0.204674	-2.67519	1.85e-05	0.000880565
GRMZM2G120938	0.831226	0.205293	-1.99528	0.000423622	0.0097865
GRMZM2G121312	3.43692	10.2144	1.57012	0.000187575	0.00518735
GRMZM2G121333	0.0215286	0.33909	3.87758	0.000103918	0.00332671
GRMZM2G121573	3.88445	1.72214	-1.17278	0.00299447	0.0414767
GRMZM2G121663	0.825729	1.92931	1.21794	0.00199887	0.0307734
GRMZM2G122172	1.0873	0.181108	-2.57366	0.000216274	0.00576959
GRMZM2G122228	4.5465	1.28858	-1.81759	1.13e-05	0.000602601
GRMZM2G122780	19.9132	43.3354	1.12146	7.68e-05	0.00264439
GRMZM2G122937	58.0735	25.0361	-1.21374	7.24e-07	7.42e-05
GRMZM2G123029	21.719	8.49591	-1.35397	2.57e-06	0.000195429
GRMZM2G123262	0.186367	1.88023	3.2901	2.47e-05	0.00109744
GRMZM2G123308	114.593	54.7494	-1.06563	1.27e-05	0.0006577
GRMZM2G123309	0.459051	0.0792843	-2.48878	0.0005306	0.0114842
GRMZM2G123489	2.58417	12.2947	2.25073	1.54e-06	0.000131741
GRMZM2G123558	1.65644	0.590947	-1.48366	0.0013716	0.0233636
GRMZM2G123900	0.158546	8.24016	5.65143	6.37e-07	6.73e-05
GRMZM2G123909	0.189856	2.21206	3.53253	1.03e-05	0.000557178
GRMZM2G123977	1.06398	2.76842	1.37197	0.00049272	0.0108841
GRMZM2G124053	2.31527	0.822409	-1.49098	0.000674219	0.013666
GRMZM2G124477	0.143253	1.65177	3.53646	8.61e-08	1.74e-05
GRMZM2G124566	45.522	95.1675	1.0637	0.00156271	0.0256651
GRMZM2G124663	244.801	12.9254	-4.24244	1.16e-06	0.000107205
GRMZM2G124744	1.46149	5.43143	1.89001	0.000710059	0.0142634
GRMZM2G124802	2.0364	0.641828	-1.66045	0.000638057	0.0131042
GRMZM2G125095	0.0132084	0.334266	4.44474	0.000124472	0.00382093
GRMZM2G125266	1.7429	4.76438	1.44991	1.91e-05	0.000897768
GRMZM2G125268	4.15034	10.8364	1.38384	0.00147627	0.0247082
GRMZM2G125653	0.104956	0.407037	1.93681	0.00358935	0.0475759
GRMZM2G125853	0.029836	0.543192	4.15137	0.000258743	0.00669875
GRMZM2G125934	1.45668	0.0506754	-4.76923	2.83e-06	0.00020555
GRMZM2G126010	1.96341	4.80039	1.28629	0.00121382	0.0212873
GRMZM2G126106	2.43286	0.452348	-2.41965	0.000242945	0.0063965
GRMZM2G126239	228.438	109.642	-1.05901	0.000191072	0.00524292
GRMZM2G126408	5.16148	1.66612	-1.62998	1.24e-05	0.000645522
GRMZM2G126481	1.22612	0.21738	-2.47809	5.4e-05	0.00197289
GRMZM2G126566	23.3167	0.731392	-4.98967	3.86e-07	4.83e-05
GRMZM2G126646	202.242	73.9399	-1.45164	9.01e-08	1.78e-05
GRMZM2G126732	2.0903	17.5953	3.07421	2.39e-08	7.1e-06
GRMZM2G126765	4.01999	9.30656	1.21051	0.0002394	0.00631966
GRMZM2G127031	1.60385	0.459988	-1.79684	0.000654518	0.0133742
GRMZM2G127123	20.2625	5.67115	-1.83705	4.31e-07	5.26e-05
GRMZM2G127162	0.0265334	0.524649	4.18511	5.98e-05	0.00213695
GRMZM2G127338	1.29038	0.136973	-3.20813	1.62e-05	0.00078683
GRMZM2G127431	19.0817	3.80546	-2.32586	3.22e-09	1.85e-06
GRMZM2G127478	3.69103	1.63105	-1.17762	0.00273733	0.0388682
GRMZM2G127635	48.4446	18.0386	-1.42528	3.4e-07	4.44e-05
GRMZM2G128248	0.800859	2.66543	1.73658	7.12e-05	0.00246796
GRMZM2G128333	2.44512	7.09677	1.53645	7.02e-05	0.00244539
GRMZM2G128421	0	2.0211	10.1035	4.33e-07	5.26e-05
GRMZM2G128477	25.0646	58.4248	1.22113	5.36e-06	0.000340737
GRMZM2G128771	2.34914	0.305943	-2.92064	8.32e-07	8.31e-05
GRMZM2G128935	5.90302	0.370707	-3.9872	5.56e-11	7.48e-08
GRMZM2G129018	0.533519	1.2898	1.27292	0.00228933	0.0340999
GRMZM2G129140	1.4449	0.466334	-1.61598	0.00150229	0.0250192
GRMZM2G129154	12.2847	5.04039	-1.28506	1.38e-05	0.000702421
GRMZM2G129208	1.65883	3.73379	1.17101	0.00238477	0.0351579
GRMZM2G129513	1.23034	2.6291	1.09107	0.00120064	0.021148
GRMZM2G129642	0.306242	1.36488	2.14816	6.16e-05	0.00219254
GRMZM2G129865	2.03527	0.406871	-2.32273	7e-05	0.00244539
GRMZM2G129954	5.03461	1.92297	-1.38854	0.00158221	0.0258381
GRMZM2G130131	1.97395	0.34789	-2.49981	5.78e-07	6.44e-05
GRMZM2G130149	0.206827	23.4964	6.80761	2.5e-11	4.2e-08
GRMZM2G130354	202.388	76.4795	-1.40404	4.36e-05	0.00166993
GRMZM2G131155	11.2533	26.1646	1.21745	3.94e-05	0.00154611
GRMZM2G132185	43.9817	17.8077	-1.30448	4.56e-06	0.000303488
GRMZM2G132223	2.74221	0.258522	-3.39203	1.57e-06	0.000133586
GRMZM2G132875	0.644911	0.126073	-2.30849	0.000500902	0.0110046
GRMZM2G133291	1.61539	0.135579	-3.56924	1.34e-05	0.000686788
GRMZM2G133392	0	0.323217	7.45654	5.29e-06	0.000337668
GRMZM2G134064	8.52548	3.62102	-1.23506	0.000543961	0.0116709
GRMZM2G134260	1.20268	4.37948	1.86359	2.49e-06	0.000192889
GRMZM2G134752	1.08524	0.114299	-3.22102	3.37e-05	0.00138705
GRMZM2G135044	3.08881	0.404051	-2.93131	2.54e-06	0.00019445
GRMZM2G135277	2.22309	4.78587	1.10584	0.000769068	0.0150442
GRMZM2G135526	2.91514	7.47128	1.35722	3.6e-05	0.00146715
GRMZM2G136486	3.47239	1.39824	-1.31206	0.00302094	0.0417589
GRMZM2G136508	6.1065	2.94708	-1.05052	0.000726396	0.0145193
GRMZM2G136663	0.00875368	0.452429	5.42219	3.68e-06	0.000254169
GRMZM2G136895	17.3673	43.5222	1.3249	1.88e-05	0.000889259
GRMZM2G136910	8.71642	2.85323	-1.61052	0.00135145	0.0230983
GRMZM2G137108	2.22289	0.151811	-3.85943	5.69e-06	0.000356411
GRMZM2G137326	1.55208	0.393493	-1.97725	0.0012951	0.0224202
GRMZM2G137329	1.26935	0.131425	-3.26533	2.74e-05	0.00117979
GRMZM2G137352	5.81027	0.281826	-4.35833	1.18e-09	9.56e-07
GRMZM2G137541	1.61544	4.89221	1.59871	1.01e-05	0.000551561
GRMZM2G137869	1.75791	0.807421	-1.11376	0.00251688	0.0365823
GRMZM2G137954	0.434068	0.0838011	-2.34413	0.000303711	0.00758075
GRMZM2G138008	0.112348	2.02087	4.09638	7.73e-06	0.00044954
GRMZM2G138589	3.02946	16.7209	2.46543	1.9e-08	6.47e-06
GRMZM2G139073	0.43908	0.0605549	-2.7668	0.000907083	0.0171008
GRMZM2G139324	30.0703	1.83657	-4.03288	1.01e-10	1.28e-07
GRMZM2G139565	8.91449	34.3656	1.94548	1.61e-06	0.000136558
GRMZM2G139815	1.16078	0.338504	-1.76792	0.000760106	0.0149268
GRMZM2G139834	0.747526	2.59097	1.7913	0.000276087	0.00705719
GRMZM2G139878	10.3176	37.3098	1.85439	5.83e-07	6.44e-05
GRMZM2G139994	0.638601	0.100188	-2.61777	0.000195298	0.00532986
GRMZM2G140082	11.9081	5.78908	-1.04063	0.000380066	0.00901786
GRMZM2G140094	0.140451	0.612922	2.13565	0.00110266	0.0198735
GRMZM2G140160	0.102791	8.20956	6.32004	5.14e-08	1.23e-05
GRMZM2G140170	2.72158	0.0742551	-5.16072	1.09e-08	4.22e-06
GRMZM2G140455	0.592715	0.102226	-2.50948	0.000357654	0.00862286
GRMZM2G140674	5.78244	13.7386	1.24819	0.000122078	0.00377619
GRMZM2G141219	1.57148	0.289911	-2.43521	0.000776272	0.0151704
GRMZM2G141379	0.39958	1.60852	1.97788	6.11e-05	0.00218266
GRMZM2G141607	2.2737	19.3486	3.08611	1.04e-08	4.13e-06
GRMZM2G141819	4.48425	1.45662	-1.62128	4.56e-06	0.000303488
GRMZM2G142315	1.7313	5.56579	1.68396	6.61e-06	0.000396604
GRMZM2G142390	2.04799	0.898891	-1.18457	0.00361954	0.0478996
GRMZM2G142802	4.72027	11.1269	1.23594	0.000960007	0.0178776
GRMZM2G142924	2.90242	7.79238	1.42386	5.76e-05	0.00207601
GRMZM2G142999	1.10261	5.83984	2.40197	1.87e-07	2.92e-05
GRMZM2G143046	0.333427	0.0650034	-2.31894	0.000616934	0.0127614
GRMZM2G143050	2.20774	0.853159	-1.36912	0.00112828	0.0201551
GRMZM2G143187	0.532826	0.120145	-2.11269	0.000948317	0.0177254
GRMZM2G143400	0.414735	2.71097	2.72279	0.000405294	0.00948468
GRMZM2G143469	1.11745	2.35133	1.07454	0.00161563	0.0261929
GRMZM2G143723	1.33815	3.39711	1.34412	0.000383884	0.00907711
GRMZM2G144196	0.216696	0.868485	2.01231	0.00107649	0.0194714
GRMZM2G144224	1.73112	0.23256	-2.87199	1.2e-05	0.000630423
GRMZM2G144504	1.27823	5.76629	2.16771	3.92e-05	0.00154125
GRMZM2G144744	512.234	201.962	-1.34272	1.17e-06	0.000108192
GRMZM2G145308	0.43767	0.0593455	-2.81754	0.000373178	0.00889627
GRMZM2G145444	117.382	56.532	-1.05406	0.000204762	0.00550619
GRMZM2G145562	0.0268341	0.589193	4.32537	4.32e-05	0.00166166
GRMZM2G145563	3.21993	0	-10.7748	1.2e-07	2.27e-05
GRMZM2G145579	17.7495	3.65433	-2.27876	1.52e-07	2.62e-05
GRMZM2G145654	14.4322	3.67623	-1.97263	6.07e-07	6.48e-05
GRMZM2G145909	15.5847	6.09316	-1.3545	1.13e-05	0.000603582
GRMZM2G146463	26.8215	10.1771	-1.39759	0.001606	0.0260998
GRMZM2G146913	3.71104	9.98966	1.42807	3.65e-06	0.000253045
GRMZM2G147014	12.4429	30.2195	1.27975	0.000394601	0.00929708
GRMZM2G147241	33.6698	10.8121	-1.63855	3.71e-06	0.000255506
GRMZM2G147256	26.0246	9.13495	-1.51037	2.61e-06	0.000197306
GRMZM2G147346	4.89431	1.41772	-1.7868	9.7e-05	0.00317082
GRMZM2G147390	0.582086	2.76889	2.2512	2.86e-05	0.00121289
GRMZM2G147772	3.37146	1.22463	-1.45839	3.91e-05	0.00154055
GRMZM2G148467	225.75	92.0352	-1.29448	0.000318894	0.00787204
GRMZM2G148475	8.97608	3.35869	-1.41772	5.52e-05	0.00200087
GRMZM2G148534	87.7523	11.9566	-2.87601	9.3e-06	0.000522141
GRMZM2G149277	15.7399	2.35791	-2.73751	1.45e-06	0.000126462
GRMZM2G149422	2.67016	6.24812	1.22591	0.000625947	0.0129081
GRMZM2G149739	0.013361	0.170169	3.46376	0.00167047	0.0268874
GRMZM2G150726	0.418427	1.4143	1.76095	0.000172775	0.0048803
GRMZM2G150729	0.922143	7.49197	3.01984	2.83e-07	3.87e-05
GRMZM2G150827	1.02636	16.5962	4.01498	5.71e-09	2.56e-06
GRMZM2G151319	0.137149	1.14057	3.02491	4.77e-05	0.00179299
GRMZM2G151913	0.327277	0.882936	1.43308	0.00267744	0.0383311
GRMZM2G152041	0.772298	2.76541	1.84224	1.79e-05	0.000853563
GRMZM2G152135	0.501477	0.110149	-2.13413	0.000877445	0.0166946
GRMZM2G152354	9.7097	1.53201	-2.66255	1.95e-07	3.01e-05
GRMZM2G152796	1.05307	0.131832	-2.99462	0.000622495	0.01285
GRMZM2G153103	0.631909	1.58416	1.32057	0.00125109	0.0217518
GRMZM2G153445	1.91452	4.66375	1.28418	0.000751759	0.0148206
GRMZM2G154048	2.66709	1.11861	-1.25258	0.000711487	0.0142779
GRMZM2G154090	1.31649	0.00498027	-7.58367	2.14e-07	3.2e-05
GRMZM2G154124	0.933604	2.96711	1.661	1.21e-05	0.000631316
GRMZM2G154460	14.2517	6.46185	-1.14087	0.00286041	0.039923
GRMZM2G154508	2.71133	0.815764	-1.73023	0.000136852	0.00410719
GRMZM2G154578	5.602	2.46271	-1.18492	0.00105945	0.0192322
GRMZM2G154725	1.69495	3.39832	1.00322	0.00160442	0.0260998
GRMZM2G154954	27.8164	0.682549	-5.34924	1.1e-11	2.48e-08
GRMZM2G154958	0.422256	1.92208	2.18524	8.93e-05	0.002963
GRMZM2G155281	32.884	14.9714	-1.13481	9.82e-05	0.00318517
GRMZM2G155340	3.24825	10.6463	1.71172	5.91e-06	0.000367024
GRMZM2G156079	2.8311	0.722351	-1.97392	0.000442072	0.0100402
GRMZM2G156255	5.3535	30.9586	2.53158	4.56e-09	2.42e-06
GRMZM2G156296	19.7313	7.54773	-1.38611	0.000122811	0.00378725
GRMZM2G156365	5.46601	15.9024	1.54091	4.93e-06	0.000320441
GRMZM2G156692	16.2192	5.44196	-1.57505	0.00134369	0.0230253
GRMZM2G156861	5.87115	0.786481	-2.8977	1.02e-05	0.000553561
GRMZM2G156950	0.578457	0.127964	-2.14571	0.000551623	0.0117851
GRMZM2G157027	1.64957	0.59753	-1.46224	0.00102415	0.0187774
GRMZM2G157197	1.00907	0.323059	-1.62976	0.000529792	0.0114842
GRMZM2G157458	0.83583	3.62038	2.11713	8.04e-06	0.000463109
GRMZM2G158045	22.6897	10.9815	-1.04692	0.000590652	0.012421
GRMZM2G158188	0.992556	0.0841509	-3.53249	2.07e-05	0.000957604
GRMZM2G158316	27.2771	4.44422	-2.61747	1.38e-09	1.03e-06
GRMZM2G158328	3.21433	1.26034	-1.34845	0.000442851	0.0100466
GRMZM2G158998	22.5876	9.18263	-1.2985	0.00194962	0.030246
GRMZM2G159500	0.0177002	1.15033	5.86489	5.22e-06	0.000334774
GRMZM2G159908	0.171111	1.50682	3.12785	1.83e-06	0.000151408
GRMZM2G160136	0	0.313232	7.41088	9.43e-06	0.000525551
GRMZM2G160265	0.00440495	1.45504	7.85251	1.18e-08	4.28e-06
GRMZM2G160327	1.3392	8.90212	2.73074	2.83e-07	3.87e-05
GRMZM2G160417	37.2822	13.2448	-1.49313	1.28e-06	0.000114225
GRMZM2G160430	1.1376	0.384595	-1.55739	0.00132995	0.0228396
GRMZM2G160466	2.57361	6.68595	1.37676	5.19e-05	0.00193155
GRMZM2G160541	0.170638	0.853476	2.27061	0.000145389	0.00431842
GRMZM2G160614	0.202347	3.12973	3.94239	4.47e-08	1.11e-05
GRMZM2G160971	0.386109	1.13031	1.55352	0.000270584	0.00696065
GRMZM2G161097	0.0177064	0.639709	4.99878	4.17e-06	0.000285315
GRMZM2G161435	152.564	69.6115	-1.13202	0.000288844	0.00730001
GRMZM2G161670	0.551193	1.57574	1.49965	0.00111667	0.0200543
GRMZM2G161809	0.221933	0.742579	1.74585	0.00161223	0.0261589
GRMZM2G162295	2.91639	6.11541	1.06793	0.000767915	0.0150362
GRMZM2G162333	41.8191	97.2914	1.218	0.000173048	0.00488115
GRMZM2G162709	27.1686	12.2495	-1.14912	0.000378199	0.00900533
GRMZM2G163067	10.3525	3.59181	-1.52683	3.43e-05	0.0014063
GRMZM2G163307	88.1372	31.2249	-1.49697	5.73e-07	6.44e-05
GRMZM2G163374	3.34046	1.49222	-1.1618	0.000704976	0.0142253
GRMZM2G163406	8.127	70.6768	3.12161	1.56e-05	0.000769731
GRMZM2G163418	1.56745	0.242639	-2.68789	9.52e-05	0.00311645
GRMZM2G163494	0.108091	0.662829	2.59751	0.000129176	0.00392943
GRMZM2G163519	0.226982	0.88954	1.98634	0.00193131	0.0300082
GRMZM2G163535	1.07406	0	-9.16115	3.06e-06	0.000218376
GRMZM2G163724	57.0626	25.6424	-1.15398	0.000280204	0.00713529
GRMZM2G163761	20.6983	70.9814	1.77758	9.32e-05	0.00307735
GRMZM2G163809	25.599	12.6946	-1.01197	0.000149888	0.00442596
GRMZM2G164134	4.37595	15.3126	1.80634	1.7e-07	2.73e-05
GRMZM2G164814	0	0.366166	7.63569	2.26e-05	0.00102092
GRMZM2G164974	5.12613	1.57736	-1.69876	9.97e-06	0.000546586
GRMZM2G165255	0.704371	0.0998736	-2.78449	0.000115016	0.00360877
GRMZM2G165325	0.0671569	0.383848	2.47479	0.00191672	0.0298275
GRMZM2G165413	0.699871	0.0548956	-3.60638	1.52e-05	0.000752726
GRMZM2G165769	3.62016	1.57815	-1.19615	0.000188016	0.00518735
GRMZM2G165919	5.57942	0.467492	-3.57491	0.000334199	0.00815996
GRMZM2G165972	4.94606	1.72072	-1.52189	0.000104659	0.0033451
GRMZM2G165998	298.362	86.8319	-1.78075	2.62e-08	7.43e-06
GRMZM2G166024	0.00885927	1.61339	7.20992	2.3e-08	6.91e-06
GRMZM2G166430	5.29237	24.1394	2.18951	4.99e-09	2.46e-06
GRMZM2G166445	201.519	68.2407	-1.56217	4.24e-07	5.21e-05
GRMZM2G166946	0.150333	2.15841	3.80317	6.69e-06	0.000397979
GRMZM2G167549	0.0399845	1.41729	5.06211	9.96e-06	0.000546586
GRMZM2G167986	9.08105	4.46835	-1.02298	0.0013017	0.0225081
GRMZM2G168002	3.27035	26.2605	3.00634	3.61e-08	9.59e-06
GRMZM2G168079	0.214481	0.981709	2.16052	0.000293617	0.00739284
GRMZM2G168108	1.4263	0.692721	-1.04421	0.0036825	0.048415
GRMZM2G168214	0.833577	3.12433	1.90416	2.11e-06	0.000168258
GRMZM2G168229	2.03202	0.0707629	-4.78533	2.7e-07	3.81e-05
GRMZM2G168304	36.9164	13.4039	-1.46157	9.48e-05	0.00311376
GRMZM2G168371	0.438362	1.77839	1.98834	0.000225805	0.00598428
GRMZM2G168404	9.34615	31.5183	1.75437	1.83e-07	2.88e-05
GRMZM2G169391	0.282438	1.12595	2.00769	0.000164832	0.00470202
GRMZM2G169562	6.07125	1.62928	-1.89615	2.06e-06	0.000165643
GRMZM2G169617	1.32282	5.13147	1.95264	4.89e-07	5.84e-05
GRMZM2G169654	0.696259	4.43662	2.66258	1.06e-07	2.04e-05
GRMZM2G169782	20.7856	9.54088	-1.12309	0.00216579	0.0325967
GRMZM2G170034	0.246319	0.977507	1.94617	0.0036265	0.0479602
GRMZM2G170044	1.04221	0.176995	-2.5589	0.00166216	0.0267751
GRMZM2G170400	8.29016	20.9044	1.33456	0.000101804	0.00327462
GRMZM2G170969	25.2314	3.57192	-2.819	5.55e-07	6.29e-05
GRMZM2G170975	2.02503	0.0961765	-4.3564	1.41e-07	2.5e-05
GRMZM2G170982	1.93097	9.90845	2.35689	1.48e-06	0.000127872
GRMZM2G171210	8.34174	4.09377	-1.0266	0.00191373	0.0298155
GRMZM2G171468	3.52257	0.842996	-2.05697	0.000187584	0.00518735
GRMZM2G171559	2.73815	0.782599	-1.80434	5.35e-05	0.00196064
GRMZM2G171781	1.57325	0.153784	-3.3377	2.7e-07	3.81e-05
GRMZM2G172320	98.5714	30.1136	-1.71074	2.64e-07	3.81e-05
GRMZM2G172485	0.560758	1.21562	1.1256	0.00310544	0.0424901
GRMZM2G172491	0.0483649	1.56047	4.95437	3.07e-05	0.00128554
GRMZM2G172657	2.90143	27.713	3.25532	5.44e-09	2.49e-06
GRMZM2G173063	0.45461	0.048896	-3.18622	0.0026397	0.0378915
GRMZM2G173534	4.36877	15.1331	1.7924	1.59e-07	2.65e-05
GRMZM2G173742	1.84053	0.443634	-2.04035	3.15e-05	0.0013127
GRMZM2G173882	2.67153	0.794727	-1.74597	0.000541749	0.0116493
GRMZM2G174537	0.773366	2.00656	1.37562	0.000530705	0.0114842
GRMZM2G174585	0.0612094	0.697228	3.47652	3.73e-05	0.00149503
GRMZM2G174680	62.0444	28.4396	-1.12542	4.8e-05	0.001801
GRMZM2G174807	6.80901	24.7846	1.86255	2.52e-06	0.000194317
GRMZM2G175910	13.3964	6.4098	-1.06366	0.000372382	0.0088878
GRMZM2G176175	27.4429	101.508	1.88666	6.7e-07	6.93e-05
GRMZM2G176390	0.0643106	0.691485	3.3204	3.34e-05	0.00137951
GRMZM2G176595	0.851143	2.4952	1.5452	0.000299623	0.00748797
GRMZM2G176721	1.85171	0.190709	-3.25614	2.55e-07	3.7e-05
GRMZM2G176748	204.122	98.5643	-1.05033	2.77e-05	0.00118976
GRMZM2G176759	5.43884	0.646642	-3.06759	1.1e-06	0.000103595
GRMZM2G176834	0.970989	0.0403783	-4.50138	1.73e-05	0.000830582
GRMZM2G177050	0.777133	3.59126	2.20026	2.37e-05	0.00106225
GRMZM2G177391	0.850629	0.107832	-2.96247	8.22e-05	0.00277574
GRMZM2G177458	0.471453	1.08412	1.19421	0.0017155	0.0274155
GRMZM2G177915	2.58098	0.389888	-2.72956	7.21e-05	0.00249343
GRMZM2G177929	61.0549	22.3642	-1.44884	6.98e-05	0.00244415
GRMZM2G177934	21.4238	3.97313	-2.42916	3.73e-07	4.76e-05
GRMZM2G177940	0.0588911	0.580507	3.19215	0.000185014	0.00514672
GRMZM2G178140	0.0713378	1.08776	3.94546	3.61e-05	0.00146891
GRMZM2G178182	1.61395	153.404	6.57922	5.46e-10	5.5e-07
GRMZM2G178229	0.101897	0.42035	2.00303	0.00193723	0.030077
GRMZM2G178533	1.44479	3.12265	1.11227	0.000610253	0.0126621
GRMZM2G178603	9.53817	19.9838	1.06722	0.00145851	0.0244719
GRMZM2G178775	11.357	3.07165	-1.88548	0.000372149	0.0088878
GRMZM2G178990	5.88603	2.61446	-1.16983	0.000732536	0.0145842
GRMZM2G179049	0.455369	1.40036	1.63287	0.00336246	0.0451492
GRMZM2G179090	3.36003	32.4943	3.27406	1.15e-10	1.36e-07
GRMZM2G179292	4.4957	2.12261	-1.08259	0.0015375	0.0254736
GRMZM2G179294	0.597828	0.150891	-1.97743	0.00240311	0.0353766
GRMZM2G179432	1.205	3.89302	1.69003	0.000188313	0.00518837
GRMZM2G179696	21.0047	8.78461	-1.25721	6.5e-06	0.000391578
GRMZM2G180430	54.248	23.5749	-1.20221	5.57e-05	0.00201536
GRMZM2G181607	8.15825	25.8297	1.663	1.9e-06	0.000155435
GRMZM2G300258	4.86029	2.22895	-1.12367	0.0014003	0.0236527
GRMZM2G301885	4.29042	9.44736	1.13763	0.000397096	0.00932321
GRMZM2G302912	0.845179	0.0896643	-3.19627	5.82e-05	0.00209256
GRMZM2G303044	1.09831	2.75868	1.3302	0.00177966	0.0281507
GRMZM2G303865	3.78501	0.246797	-3.91697	8.31e-06	0.000474181
GRMZM2G303915	1.66605	3.8396	1.20126	0.000317998	0.00786919
GRMZM2G305280	66.2553	30.8153	-1.10453	0.000742289	0.014668
GRMZM2G305446	0.375929	0.0451975	-2.93905	0.000843735	0.0162061
GRMZM2G306345	0.113922	1.45027	3.67739	4.27e-06	0.000288651
GRMZM2G306616	0	0.192179	6.73706	2.86e-05	0.00121289
GRMZM2G307588	1323.43	60.1032	-4.4606	1.48e-11	2.71e-08
GRMZM2G308615	0.71143	2.13572	1.60136	0.00189585	0.0296169
GRMZM2G310453	1.5226	0.4282	-1.82836	0.000416787	0.00966179
GRMZM2G311036	0.29653	0	-7.33974	0.000433629	0.00997198
GRMZM2G311182	17.6434	6.96842	-1.34016	1.85e-06	0.000152114
GRMZM2G311665	16.3443	7.47417	-1.1285	0.000488749	0.0108201
GRMZM2G311680	1.16273	2.52856	1.12192	0.000958941	0.0178742
GRMZM2G312419	56.8647	27.4567	-1.05057	0.000149103	0.00441571
GRMZM2G312910	12.2167	4.7108	-1.37442	1.64e-05	0.00079864
GRMZM2G314593	0.636972	0	-8.42788	2.77e-06	0.000201729
GRMZM2G315431	3.04919	0.156005	-4.26217	6.01e-07	6.44e-05
GRMZM2G315767	9.59549	2.3939	-2.00218	1.31e-05	0.000671676
GRMZM2G317051	4.23795	1.65312	-1.35824	5.28e-05	0.00194721
GRMZM2G318180	1.67846	0.0803003	-4.34183	4.07e-08	1.03e-05
GRMZM2G318213	12.2549	5.51433	-1.15207	0.000201012	0.00542295
GRMZM2G318780	10.5069	4.74554	-1.14636	2.48e-05	0.00109994
GRMZM2G319435	0.425934	0.112962	-1.9052	0.00233664	0.0345747
GRMZM2G319798	176.66	374.402	1.08359	0.00010107	0.00325619
GRMZM2G322582	0.440252	0.0684926	-2.67487	0.000255686	0.00665377
GRMZM2G322819	0.184726	2.12357	3.50907	2.4e-05	0.00106868
GRMZM2G322836	0.00435178	0.678561	6.79964	1.4e-07	2.5e-05
GRMZM2G322844	5.12715	1.57983	-1.69675	2.15e-05	0.00098346
GRMZM2G322950	4.52264	0.838421	-2.42655	3.52e-06	0.000244572
GRMZM2G323844	3.42985	1.45324	-1.23639	0.000275768	0.00705719
GRMZM2G324231	0.111475	0.50728	2.1493	0.00204709	0.0313265
GRMZM2G325118	1.48515	0.0301556	-5.51144	1.48e-06	0.000127872
GRMZM2G325850	67.4554	0.519644	-7.01631	1.99e-13	1.21e-09
GRMZM2G328438	55.2517	25.2616	-1.12909	1.86e-05	0.000881125
GRMZM2G328742	12.3025	1.20558	-3.34901	1.14e-09	9.56e-07
GRMZM2G330012	0.741922	0.210677	-1.83099	0.00330929	0.044763
GRMZM2G332259	0.554685	2.47247	2.15104	1.99e-05	0.000925128
GRMZM2G334574	3.72108	0.83974	-2.1428	3.05e-06	0.000218249
GRMZM2G337048	2.87575	0.15342	-4.21078	2.29e-08	6.91e-06
GRMZM2G338809	0.444273	0.0754521	-2.51902	0.00354033	0.0470985
GRMZM2G339327	0.680211	0.146217	-2.20331	0.00232787	0.0344702
GRMZM2G339563	4.59767	2.15529	-1.09213	0.000599939	0.0125383
GRMZM2G340297	0.0571182	0.257188	2.12607	0.00248707	0.0362684
GRMZM2G341934	0.235475	1.05509	2.16527	8.33e-05	0.00279833
GRMZM2G341959	12.1212	4.6956	-1.36792	7.83e-06	0.000453957
GRMZM2G343157	4.97812	13.1269	1.39748	1.06e-05	0.000571003
GRMZM2G344339	3.82242	0.418358	-3.18438	2.43e-08	7.11e-06
GRMZM2G344376	0.0424352	0.302691	2.83354	0.000504293	0.011055
GRMZM2G344857	0.437201	1.37945	1.64215	0.000591495	0.012421
GRMZM2G345081	0.0617546	0.375438	2.66126	0.00267984	0.0383311
GRMZM2G346133	2.24528	5.98524	1.41475	0.000733778	0.0145945
GRMZM2G346263	0.453809	1.78774	1.98314	1.06e-05	0.000571003
GRMZM2G351318	3.39725	10.6928	1.65362	8.71e-07	8.53e-05
GRMZM2G353024	1.47951	5.77522	1.96306	2.58e-06	0.000195793
GRMZM2G354618	0.072691	0.40259	2.45283	0.00203003	0.031158
GRMZM2G357112	1.74126	0.620962	-1.47477	0.00197671	0.0305723
GRMZM2G357349	10.2887	1.82976	-2.49037	2.64e-06	0.000198438
GRMZM2G359924	9.61041	27.7576	1.52975	5.45e-07	6.24e-05
GRMZM2G361100	18.9288	8.40116	-1.17171	0.00191213	0.0298155
GRMZM2G361242	0.0088561	0.300495	4.79584	0.000103096	0.0033109
GRMZM2G361256	0.501865	1.25498	1.32781	0.00198599	0.0306454
GRMZM2G361388	2.11566	0.718098	-1.55552	0.000913383	0.0171999
GRMZM2G361535	0.137364	0.454509	1.75338	0.00333412	0.0449824
GRMZM2G361611	2.70569	9.64258	1.83314	5.53e-07	6.29e-05
GRMZM2G363893	3.66122	1.57472	-1.21527	0.000655642	0.0133836
GRMZM2G366873	18.2021	1.4418	-3.65792	1.91e-06	0.000155435
GRMZM2G367330	3.20664	0.344597	-3.20155	2.76e-06	0.000201729
GRMZM2G367668	0.520973	0.00999801	-5.43479	2.39e-06	0.000186772
GRMZM2G368886	28.5257	14.186	-1.00789	0.000252472	0.00660059
GRMZM2G371058	2.38264	0.383654	-2.62989	2.74e-06	0.000201409
GRMZM2G371793	1.24591	0.079208	-3.94021	9.77e-07	9.33e-05
GRMZM2G372074	0.236631	2.69962	3.50783	3.22e-05	0.00133192
GRMZM2G372633	2.41441	0.208239	-3.53038	8.99e-06	0.000509299
GRMZM2G373435	4.12076	1.31307	-1.64969	0.000146535	0.00434606
GRMZM2G373527	4.94757	0.790487	-2.64252	0.000396509	0.00932321
GRMZM2G373928	0.14306	2.03283	3.79902	9.22e-08	1.81e-05
GRMZM2G374475	3.30967	1.07165	-1.63094	0.00131324	0.0226372
GRMZM2G375197	1.51619	3.0849	1.02425	0.000943164	0.0176618
GRMZM2G376265	0.28132	1.08229	1.9243	0.00150411	0.0250287
GRMZM2G377131	6.57263	16.442	1.32204	3.64e-05	0.00146922
GRMZM2G378106	2.21101	5.85922	1.4069	0.000381592	0.00904341
GRMZM2G378762	5.35381	2.52579	-1.08262	0.000420022	0.0097256
GRMZM2G381576	1.37251	8.54179	2.63472	5.11e-07	5.96e-05
GRMZM2G382537	1.06559	2.62613	1.29767	0.000471598	0.0105666
GRMZM2G382569	0.696103	0.230158	-1.59002	0.00186116	0.0291881
GRMZM2G383408	96.6498	44.2707	-1.1265	5.31e-05	0.00195438
GRMZM2G384528	0.07804	0.419006	2.41808	0.00327648	0.0444684
GRMZM2G386923	2.98395	11.7702	1.97954	1.36e-07	2.48e-05
GRMZM2G389070	0.678424	2.68607	1.9741	0.000150344	0.00442648
GRMZM2G389567	56.908	258.982	2.18612	5.89e-07	6.44e-05
GRMZM2G391795	6.93326	21.9882	1.66509	4.07e-05	0.00158781
GRMZM2G392101	1.45402	6.1544	2.07974	2.21e-05	0.00100274
GRMZM2G392791	2.65896	0.900185	-1.55941	3.87e-05	0.00153091
GRMZM2G393529	0.0699167	0.703983	3.30679	0.000164382	0.00469583
GRMZM2G393673	0.360399	0.0346236	-3.29015	7.44e-05	0.00256512
GRMZM2G394500	1.03513	0.0892823	-3.50279	7.59e-06	0.000442597
GRMZM2G394528	6.08036	12.7883	1.07159	0.000424634	0.00979865
GRMZM2G394941	41.268	15.5829	-1.405	0.000158505	0.004593
GRMZM2G394962	8.75894	20.5734	1.23232	1.56e-05	0.000769731
GRMZM2G397402	7.5969	3.45355	-1.13674	0.000117792	0.00367175
GRMZM2G397518	132.55	47.7628	-1.47258	8.09e-06	0.000465123
GRMZM2G397616	3.112	0.837606	-1.8894	0.000112057	0.00354242
GRMZM2G397675	5.68679	13.1966	1.21355	0.000330025	0.00808742
GRMZM2G399072	9.4525	4.66638	-1.01818	0.000363599	0.00872984
GRMZM2G399136	0.284116	1.32525	2.24718	0.00058095	0.0122559
GRMZM2G399644	1.0238	0.398172	-1.35581	0.00263459	0.0378719
GRMZM2G400604	22.415	8.09254	-1.46952	8.02e-07	8.13e-05
GRMZM2G401179	0.422618	0.00998507	-5.14561	0.000125983	0.00384973
GRMZM2G402977	0.28664	1.17818	2.01172	0.00305463	0.0420295
GRMZM2G403276	1.6575	4.83399	1.54153	0.000166731	0.00474279
GRMZM2G403576	0.569416	0.109195	-2.34893	0.000150215	0.00442648
GRMZM2G405567	2.975	7.08446	1.25096	0.000705636	0.0142253
GRMZM2G406014	0.559839	1.77938	1.6771	7.96e-05	0.00270135
GRMZM2G406552	2.51302	0.0390146	-5.96412	2.2e-05	0.00100274
GRMZM2G407119	0.318684	1.77449	2.48499	2.83e-05	0.00121101
GRMZM2G408458	1.43491	3.33693	1.21436	0.00273532	0.0388682
GRMZM2G410033	13.8981	28.3275	1.02776	0.00173492	0.0276306
GRMZM2G411333	0.654423	3.33793	2.35083	6.45e-07	6.77e-05
GRMZM2G412430	35.6721	13.0631	-1.44924	2.46e-05	0.00109597
GRMZM2G412441	206.636	100.632	-1.03798	0.000103411	0.00331571
GRMZM2G412760	0.0653534	0.310083	2.2247	0.00105169	0.0191257
GRMZM2G414844	14.2528	3.50117	-2.02479	6.84e-08	1.5e-05
GRMZM2G416105	0.1663	1.5605	3.21344	1.18e-06	0.000108339
GRMZM2G416184	50.3377	22.0637	-1.18975	0.000188018	0.00518735
GRMZM2G416625	0.198198	0.0149552	-3.55567	0.00082065	0.0158685
GRMZM2G417070	0.170328	1.06355	2.67675	0.00333443	0.0449824
GRMZM2G418689	8.63346	1.08973	-2.98417	5.34e-08	1.25e-05
GRMZM2G419739	10.5036	0.557955	-4.23003	1.25e-08	4.44e-06
GRMZM2G420571	1.60814	0	-9.77535	7.75e-08	1.63e-05
GRMZM2G420823	10.5809	26.2133	1.30948	0.000162453	0.00467901
GRMZM2G422373	17.0089	6.17145	-1.46247	4.57e-05	0.00174177
GRMZM2G422499	2.55153	0.75745	-1.74965	0.00231884	0.0343871
GRMZM2G423129	9.14455	18.3422	1.0037	0.000907269	0.0171008
GRMZM2G423137	0.0582969	1.0652	4.12018	4.36e-07	5.26e-05
GRMZM2G423669	6.95451	1.55922	-2.15591	4.07e-08	1.03e-05
GRMZM2G423900	0.617291	1.57951	1.35668	0.00118318	0.0209136
GRMZM2G424446	0	0.335567	7.5153	9.35e-06	0.000522141
GRMZM2G424577	49.6004	23.2154	-1.09518	0.00359036	0.0475759
GRMZM2G425638	1.55954	5.49371	1.81603	5.23e-06	0.000334774
GRMZM2G426294	5.45207	11.4485	1.07036	0.000319727	0.00788296
GRMZM2G426415	0.29168	1.6551	2.50043	1.89e-05	0.000893664
GRMZM2G427672	21.4296	6.17043	-1.79564	1e-06	9.53e-05
GRMZM2G428040	1.36566	0.473064	-1.52607	0.000814333	0.0158071
GRMZM2G428179	1.72542	0.4999	-1.79418	0.000507728	0.0111132
GRMZM2G429118	4.03056	0.870244	-2.20866	2.8e-05	0.00120081
GRMZM2G429658	6.13261	16.0922	1.39231	3.41e-06	0.000237763
GRMZM2G429807	3.45057	0.833911	-2.04635	1.8e-05	0.000858629
GRMZM2G430526	0.00435178	9.86986	10.6419	1.73e-12	5.83e-09
GRMZM2G430623	0.647345	1.70083	1.38342	0.00154017	0.0254754
GRMZM2G431030	11.6798	5.32214	-1.13399	0.00301914	0.0417589
GRMZM2G431504	3.59733	19.8828	2.46558	2.82e-07	3.87e-05
GRMZM2G432644	0.166294	0	-6.58497	0.00087465	0.0166572
GRMZM2G432796	95.8052	38.8993	-1.3004	3.18e-06	0.000224165
GRMZM2G434500	0.323733	0.0347066	-3.13973	0.000834269	0.0160702
GRMZM2G435001	3.90376	1.45624	-1.41885	0.000356186	0.00860306
GRMZM2G435592	0.0395736	0.95887	4.53453	3.17e-06	0.000224165
GRMZM2G438386	7.42373	3.54996	-1.06427	0.000609303	0.0126554
GRMZM2G441906	7.40687	2.11023	-1.8099	0.000323563	0.00796622
GRMZM2G443495	1.76565	0.0693879	-4.62597	1.54e-07	2.64e-05
GRMZM2G444567	1549.19	316.048	-2.29331	1.07e-07	2.04e-05
GRMZM2G445616	0.482798	0.0495146	-3.2094	0.000318395	0.00786934
GRMZM2G445634	95.4161	40.446	-1.23838	1.9e-05	0.000896375
GRMZM2G446170	2.54525	0.706737	-1.84934	0.000692826	0.0140009
GRMZM2G446201	0.40623	1.81145	2.16761	8.81e-05	0.00293849
GRMZM2G446220	0.617558	0.187664	-1.71098	0.00277125	0.0391665
GRMZM2G450498	1.14155	6.28793	2.46222	2.1e-06	0.000168048
GRMZM2G451506	1.45305	3.23969	1.15613	0.000471571	0.0105666
GRMZM2G452178	140.227	67.3327	-1.05845	0.00199784	0.0307734
GRMZM2G453139	45.1793	2.75821	-4.03218	2.41e-13	1.21e-09
GRMZM2G453565	7.71011	2.50024	-1.62423	4.24e-06	0.000287901
GRMZM2G454022	2.65445	0.568288	-2.22375	0.000178769	0.00500058
GRMZM2G454928	4.19303	1.14604	-1.87028	0.000503504	0.0110497
GRMZM2G455476	6.63985	1.14996	-2.52648	9.23e-07	8.9e-05
GRMZM2G457370	3.40543	1.30362	-1.38201	0.000515214	0.0112333
GRMZM2G458448	3.37303	1.36548	-1.3034	0.000156102	0.00454295
GRMZM2G459847	1.06674	0.181132	-2.51462	0.000938784	0.0176017
GRMZM2G460383	1.39308	5.26904	1.91808	1.49e-05	0.000741974
GRMZM2G461465	3.80918	1.09315	-1.79547	5.95e-05	0.00213612
GRMZM2G463738	0.631892	2.07762	1.73048	0.000980963	0.0181672
GRMZM2G466298	0.0520015	0.27319	2.3555	0.0015807	0.0258343
GRMZM2G467263	12.9417	3.45639	-1.90468	1.43e-07	2.51e-05
GRMZM2G470075	3.09844	9.0134	1.53999	2.57e-06	0.000195429
GRMZM2G470756	36.2412	79.9532	1.14156	0.00037933	0.00901552
GRMZM2G471051	3.77175	0.130246	-4.83252	2.22e-09	1.49e-06
GRMZM2G471269	4.86258	17.4688	1.84355	6.77e-07	6.97e-05
GRMZM2G472096	0	1.00603	9.0949	1.83e-06	0.000151408
GRMZM2G472236	3.43913	0.948647	-1.85077	0.000216137	0.00576959
GRMZM2G472449	4.28374	1.79895	-1.25111	2.8e-05	0.00120081
GRMZM2G473147	1.53931	6.48058	2.07339	8.73e-06	0.00049619
GRMZM2G473152	0.539089	1.93436	1.84259	0.000754473	0.0148451
GRMZM2G474575	0.557729	0.0500909	-3.40106	3.52e-05	0.00143854
GRMZM2G474777	1.51291	0.671978	-1.17049	0.00133065	0.0228396
GRMZM2G475059	0.610637	0.0250428	-4.46142	0.000104992	0.00335043
GRMZM2G476637	8.96179	18.601	1.0524	0.00308981	0.0423625
GRMZM2G476685	4.91099	20.488	2.06031	9.52e-09	3.84e-06
GRMZM2G477762	0.106676	0.503749	2.20069	0.000336142	0.00818018
GRMZM2G479906	0.765445	0.0606947	-3.57104	0.000112275	0.0035436
GRMZM2G480516	109.191	49.2674	-1.14806	2.96e-06	0.000214165
GRMZM2G480903	45.9687	112.622	1.29311	0.0014917	0.0248647
GRMZM2G487036	15.4137	0.926544	-4.05307	3.67e-08	9.62e-06
GRMZM2G509876	11.075	2.7874	-1.98972	6.67e-06	0.000397979
GRMZM2G519152	0.354597	0.0199884	-4.00711	0.00016397	0.00469072
GRMZM2G526668	0.209989	1.41647	2.73102	4.78e-06	0.000314006
GRMZM2G526748	0	1.01536	9.10947	1.16e-08	4.28e-06
GRMZM2G527472	0	0.377604	7.68181	2.52e-06	0.000194317
GRMZM2G571316	3.61781	0.835843	-2.11415	9.52e-06	0.000528985
GRMZM2G589470	3.37746	7.52265	1.1551	0.00277594	0.0391836
GRMZM2G590448	0.113579	1.36889	3.56646	1.34e-06	0.000118563
GRMZM2G700200	6.89274	2.1474	-1.68149	1.43e-05	0.000721566
GRMZM2G704414	4.28703	1.8034	-1.24819	4.3e-05	0.00165984
GRMZM2G704448	0	1.56336	9.73422	3.23e-07	4.28e-05
GRMZM5G800586	0.970267	0.130118	-2.86078	0.000222226	0.00590495
GRMZM5G800598	183.438	379.998	1.05073	0.00211885	0.0321542
GRMZM5G801875	2.8397	7.67532	1.4339	2.33e-05	0.00104627
GRMZM5G803365	3.60881	0.873591	-2.04297	4.81e-05	0.00180184
GRMZM5G805382	1.7503	0.317973	-2.45475	6.24e-06	0.00037993
GRMZM5G805685	50.8214	4.39088	-3.53276	2.73e-08	7.55e-06
GRMZM5G805732	7.65088	3.22495	-1.24588	0.00110738	0.019923
GRMZM5G806818	0.0700288	0.43886	2.62826	9.39e-05	0.0030909
GRMZM5G809195	0.0396138	0.323895	2.9384	0.00372613	0.0488613
GRMZM5G816314	0.491082	0.0300073	-3.92895	0.000160392	0.00464101
GRMZM5G817246	6.35067	1.14793	-2.46614	6e-07	6.44e-05
GRMZM5G818431	2.13694	0.776822	-1.45096	0.00211546	0.032127
GRMZM5G822137	0.113303	0.726224	2.58555	0.000364168	0.0087331
GRMZM5G822352	1.22124	2.76132	1.17746	0.00346532	0.0462838
GRMZM5G822440	3.97209	14.2375	1.84152	6.13e-06	0.000375906
GRMZM5G827207	11.0804	4.27368	-1.37439	0.00284893	0.0398455
GRMZM5G829897	0.281154	1.49138	2.38535	9.73e-05	0.00317623
GRMZM5G829946	1.01738	0.272227	-1.86779	0.00119447	0.0210947
GRMZM5G830457	31.4646	7.17474	-2.13221	2.38e-05	0.00106225
GRMZM5G830932	9.16864	3.87969	-1.24036	2.86e-05	0.00121289
GRMZM5G831009	4.68106	1.63526	-1.51712	7.79e-05	0.00266375
GRMZM5G831025	1.2151	4.52196	1.89728	0.000473838	0.0105946
GRMZM5G832149	0.138555	1.24455	3.10625	2.17e-05	0.000991735
GRMZM5G834837	3.70784	9.68357	1.38437	4.8e-06	0.000314285
GRMZM5G834952	4.51817	1.2284	-1.87624	0.000276999	0.00707155
GRMZM5G835276	0.0268529	1.92901	6.03933	2.52e-08	7.26e-06
GRMZM5G836406	0.035756	0.33822	3.12186	0.000140073	0.00419139
GRMZM5G837822	0.470332	1.35342	1.53471	0.000918427	0.0172466
GRMZM5G839518	6.52279	3.09222	-1.07636	0.00310105	0.0424877
GRMZM5G839920	7.83509	1.21539	-2.68673	2.22e-05	0.00100697
GRMZM5G842695	2.34847	0.388999	-2.59038	3.69e-05	0.00148579
GRMZM5G843302	1.22318	2.74576	1.1716	0.0022025	0.0330506
GRMZM5G845472	7.13525	14.3077	1.00339	0.00100931	0.0186238
GRMZM5G845611	0.0898116	0.449776	2.33238	0.000841466	0.016178
GRMZM5G847466	2.7917	0	-10.5679	9.28e-10	8.14e-07
GRMZM5G851266	16.9463	5.75418	-1.55813	0.00097961	0.0181672
GRMZM5G851862	0.899613	1.92815	1.10163	0.00116445	0.0206913
GRMZM5G854710	1.3565	0.123221	-3.43909	6.52e-05	0.00229867
GRMZM5G858609	0.135738	0.826373	2.60671	4.13e-05	0.00160514
GRMZM5G860632	20.3737	9.39185	-1.11722	7.88e-05	0.00268434
GRMZM5G865967	6.59771	16.1798	1.29362	2.53e-05	0.00111466
GRMZM5G867798	0.233755	0.663997	1.49784	0.00173806	0.0276306
GRMZM5G869532	0.84906	0.00997217	-6.17111	1.6e-07	2.65e-05
GRMZM5G870067	4.78528	14.3248	1.58165	5.19e-06	0.000334774
GRMZM5G870932	13.9333	1.98216	-2.81152	8.15e-09	3.42e-06
GRMZM5G872256	1.72118	0.254866	-2.76561	5.21e-05	0.00193538
GRMZM5G872392	24.9826	5.69671	-2.13258	2.09e-08	6.9e-06
GRMZM5G873964	7.93891	20.6727	1.37922	0.000428522	0.00986579
GRMZM5G874373	3.57624	11.3226	1.66223	3.22e-07	4.28e-05
GRMZM5G874903	0.992596	2.87631	1.5377	2.66e-05	0.00116039
GRMZM5G875999	0.0177002	0.350032	4.13379	0.000125076	0.00382783
GRMZM5G878558	4.35311	1.27449	-1.76921	0.000559873	0.0119109
GRMZM5G879527	0.174867	1.23112	2.80511	0.000594797	0.0124697
GRMZM5G879872	2.08558	0.853223	-1.2829	0.000917075	0.0172373
GRMZM5G880268	0.360795	2.89271	3.00229	5.4e-06	0.000342771
GRMZM5G881044	2.17154	0.728231	-1.57692	0.000764409	0.0149821
GRMZM5G881387	0.296819	0.0198868	-3.78882	0.000437556	0.0100253
GRMZM5G882527	3.84938	12.0763	1.64962	9.64e-07	9.26e-05
GRMZM5G883632	349.192	57.9055	-2.59228	9.99e-08	1.94e-05
GRMZM5G887068	55.4918	128.547	1.21192	3.63e-05	0.00146922
GRMZM5G887975	0.066234	0.600582	3.21611	0.000480872	0.0106809
GRMZM5G888894	7.87903	1.29749	-2.60038	8.86e-05	0.00294755
GRMZM5G889052	2.87131	0.641219	-2.1624	5.6e-06	0.000353167
GRMZM5G891036	0.72041	0.0601438	-3.51186	1.52e-05	0.000752726
GRMZM5G893055	0.10422	0.495738	2.24122	0.000757233	0.0148849
GRMZM5G893397	4.96343	1.91382	-1.37482	0.00011779	0.00367175
GRMZM5G893931	3.57245	0.738411	-2.27177	6.79e-06	0.000402826
GRMZM5G895648	0.402711	1.23402	1.60772	0.000572503	0.0121157
GRMZM5G896560	1.5422	7.38834	2.25769	8.99e-05	0.00297762
GRMZM6G655332	0.966388	0.119588	-2.99471	3.37e-05	0.00138705
GRMZM6G734131	116.882	57.1718	-1.03169	0.000107722	0.00341744
zma-MIR528a	0.00440495	0.356173	5.81301	4.46e-06	0.000300787

## Sheet: Table S5
Table S5. Genes differentially expressed between B73 and at least one of the tsh mutants.
aSamples are bracts from B73, tsh1, tsh4 and tsh1 tsh4 double mutant (DM), and show individual normalized CPM (count-per-million) value based on edgeR output.
bDifferential expression analysis between pairwise samples. log2FC, log2 fold-change. slashes represent pairwise comparison between two samples (e.g. tsh1/B73 is a pairwise comparison between tsh1 and B73).
	aSamples				bDifferntial expression analysis
GeneID	B73	tsh1	tsh4	DM	log2FC(tsh1/B73)	log2FC(tsh4/B73)	log2FC(DM/B73)
AC186512.3_FG007	5.73726	6.24372	0.344448	3.10938	0.121691	-4.05288	-0.883358
AC187157.4_FG005	0.0225068	0.0840309	0.318702	0.665449	1.7314	3.6902	4.71743
AC188023.3_FG005	103.185	48.5104	95.1661	46.1852	-1.08895	-0.116861	-1.15983
AC191575.2_FG001	0.0733249	0.18738	0.396129	0.633324	1.44613	2.4823	3.17125
AC198366.3_FG004	0.00435178	0	0.454509	0.362779	-1.73523	6.24153	5.88971
AC203753.4_FG006	0	0.0531712	0.219586	0.275433	4.88583	6.89463	7.25412
AC203909.3_FG003	0.886861	0.333809	0.746959	0.271931	-1.39024	-0.218429	-1.67105
AC203966.5_FG005	8.79922	5.46177	3.38372	2.32946	-0.687745	-1.37827	-1.9166
AC205008.4_FG002	10.57	9.99986	10.3431	0.87844	-0.0806115	-0.0321763	-3.58603
AC205419.3_FG001	1.66617	1.68104	4.03564	3.48368	0.0134178	1.27547	1.06194
AC210204.3_FG002	74.6386	39.455	48.39	35.844	-0.919867	-0.625021	-1.05827
AC212323.4_FG007	0.143789	0.220595	0.554931	0.38697	0.614511	1.9404	1.40035
AC213463.3_FG009	6.41576	5.45041	4.19248	2.59805	-0.23501	-0.613327	-1.30348
AC231180.2_FG006	42.5088	21.3289	23.147	14.7959	-0.994965	-0.877678	-1.52249
AC232238.2_FG004	24.152	14.3811	6.9325	6.27112	-0.748188	-1.79994	-1.9457
AC233870.1_FG004	3.94105	1.0498	3.79637	1.13296	-1.90396	-0.0521347	-1.79787
AC233883.1_FG006	0.480393	0.288431	0.312931	0.0656585	-0.731923	-0.619089	-2.80591
AC233893.1_FG006	1.83178	2.38123	3.79016	4.33385	0.378393	1.04901	1.24137
AC233922.1_FG008	0.0954181	0.117912	0.524695	0.284571	0.308365	2.43366	1.57256
AC233943.1_FG002	3.87437	3.02238	2.11589	1.4497	-0.356016	-0.870635	-1.41813
AC235544.1_FG002	0.0212907	0.0649441	0.221866	0.290304	1.59839	3.4127	3.69863
AF546187.1_FG011	0.219212	0.229886	0.533314	0.707507	0.0532688	1.31911	1.70588
GRMZM2G000158	2.39335	0.890485	0.697336	0.454145	-1.43421	-1.79625	-2.39189
GRMZM2G000264	66.8566	74.1401	2.09502	0.221291	0.149274	-5.01189	-8.23059
GRMZM2G000292	3.26846	6.75407	4.381	5.70028	1.04666	0.422382	0.802045
GRMZM2G000842	4.30748	0.350003	0.9291	0.134631	-3.6124	-2.20283	-4.99611
GRMZM2G001114	23.9886	31.3315	51.9897	56.1007	0.385141	1.11577	1.22544
GRMZM2G001304	0.0713149	0.260603	0.182866	0.32386	1.81098	1.28046	2.1207
GRMZM2G001421	8.10267	0.895213	1.09042	0.541756	-3.17562	-2.88588	-3.90432
GRMZM2G001696	8.59145	3.78036	7.72407	2.86671	-1.18394	-0.153333	-1.58276
GRMZM2G001772	2.18336	1.88364	7.93448	5.96568	-0.21285	1.86123	1.44961
GRMZM2G001953	12.53	7.74323	5.80937	7.43718	-0.694411	-1.10848	-0.752295
GRMZM2G002104	0.229532	0.34493	0.930017	0.86697	0.62353	2.06198	1.93987
GRMZM2G002430	0.431169	0.450394	1.42344	1.23587	0.0850698	1.73105	1.52993
GRMZM2G002993	1.72429	2.77968	5.52561	3.91706	0.690325	1.68113	1.18363
GRMZM2G003138	0.724939	0.706347	0.326511	0.115285	-0.0364107	-1.15498	-2.62074
GRMZM2G003409	6.6104	5.47899	18.0088	10.7914	-0.271415	1.44558	0.706807
GRMZM2G003518	1.48806	3.38258	3.37019	3.54295	1.18353	1.17915	1.25079
GRMZM2G003927	0.141307	0.474296	1.31299	1.95144	1.7174	3.18423	3.74106
GRMZM2G003944	0.869268	1.21116	2.74264	3.64413	0.487013	1.66444	2.07366
GRMZM2G003970	0.0693437	0.133916	1.38745	1.08364	0.976187	4.28925	3.9377
GRMZM2G004060	4.69404	5.95222	24.0606	22.16	0.343301	2.35725	2.23849
GRMZM2G004106	0.629886	0.319247	0.0909932	0.0646496	-0.960736	-2.74554	-3.24436
GRMZM2G004128	0.858175	0.327623	0.295516	0.139711	-1.36816	-1.50256	-2.59284
GRMZM2G004180	0.314252	0.877197	1.26361	2.99563	1.46689	1.99912	3.24004
GRMZM2G004207	1.00951	0.803577	0.119521	0.070995	-0.317011	-2.95679	-3.75496
GRMZM2G004356	0.712117	0.257897	0.163394	0.225823	-1.43317	-2.10613	-1.63062
GRMZM2G004511	9.08614	7.45611	5.15561	3.22138	-0.285381	-0.817866	-1.49547
GRMZM2G004516	3.41961	2.05615	1.30767	1.0211	-0.730411	-1.37635	-1.74107
GRMZM2G004528	236.059	212.179	112.265	131.877	-0.153847	-1.07216	-0.839948
GRMZM2G004694	1.06151	0.884863	15.654	8.67497	-0.263198	3.87845	3.02687
GRMZM2G004696	28.0266	18.0177	12.9111	11.8761	-0.638031	-1.11818	-1.23893
GRMZM2G004990	19.1417	14.2372	4.81726	4.97961	-0.427055	-1.98859	-1.9425
GRMZM2G005146	5.88897	3.0031	2.31347	1.30671	-0.970819	-1.34618	-2.16912
GRMZM2G005353	41.0314	97.0821	132.04	198.834	1.24272	1.68641	2.27704
GRMZM2G005552	10.8865	6.80159	6.7157	4.73849	-0.679089	-0.696853	-1.20018
GRMZM2G005624	35.0519	26.2766	101.156	101.615	-0.416025	1.52904	1.53556
GRMZM2G005818	0.442856	2.26802	2.57824	6.85601	2.34288	2.5258	3.93705
GRMZM2G005939	97.7063	59.757	58.7112	41.3851	-0.709448	-0.734945	-1.23929
GRMZM2G005954	397.717	129.961	123.741	169.328	-1.61372	-1.6844	-1.23196
GRMZM2G006047	2.09261	2.06481	0.829516	0.925477	-0.0131582	-1.32357	-1.17061
GRMZM2G006121	5.5211	3.68852	2.89625	2.30818	-0.581846	-0.93098	-1.25717
GRMZM2G006229	0.812739	1.37638	1.56641	2.31127	0.755683	0.94091	1.49977
GRMZM2G006325	0.575756	0.323782	0.271743	0.158539	-0.810368	-1.09282	-1.86193
GRMZM2G006399	13.6584	13.0051	5.99293	6.27294	-0.0706814	-1.18905	-1.12236
GRMZM2G006497	0.306069	0.124291	0.246644	0.0442551	-1.24432	-0.247707	-2.72086
GRMZM2G006565	0.619057	0.591383	1.83757	0.949218	-0.0602593	1.57892	0.621709
GRMZM2G006721	28.1589	39.4018	51.0578	63.8249	0.485001	0.858648	1.18061
GRMZM2G007347	4.18596	2.68878	2.51667	2.03771	-0.637468	-0.731669	-1.03678
GRMZM2G007791	118.397	272.551	173.926	230.919	1.20294	0.554904	0.963765
GRMZM2G007939	4.64329	3.47773	6.97109	14.1884	-0.417016	0.586177	1.6111
GRMZM2G007953	0.0461245	0.0819286	3.23217	4.00056	0.745866	6.04317	6.34948
GRMZM2G007969	0.196119	2.06318	19.1615	49.3765	3.41658	6.62605	7.99061
GRMZM2G008406	1.09228	0.28256	0.336259	0.163693	-1.937	-1.67775	-2.7142
GRMZM2G008482	0.0938542	0.320308	0.265698	0.600758	1.806	1.55458	2.68113
GRMZM2G008593	7.71426	2.66324	1.25688	0.943615	-1.53241	-2.61398	-3.02985
GRMZM2G008691	3.84003	13.4398	11.6043	26.7158	1.80444	1.59275	2.79625
GRMZM2G008834	23.1503	33.5078	66.5078	50.5034	0.53332	1.5223	1.12527
GRMZM2G009025	6.08285	10.8807	19.222	25.4417	0.838248	1.65918	2.06358
GRMZM2G009344	0.133344	0.232397	0.428871	0.423231	0.763739	1.67825	1.63322
GRMZM2G009479	4.18526	1.8537	1.46455	1.08476	-1.17289	-1.50913	-1.94417
GRMZM2G010000	47.1734	62.6787	88.9186	100.295	0.410106	0.914508	1.08821
GRMZM2G010290	2.33926	1.59934	0.85197	1.05444	-0.537286	-1.44839	-1.14165
GRMZM2G010447	8.2587	3.98842	11.1414	4.37805	-1.04951	0.431603	-0.915472
GRMZM2G010460	5.18752	4.92974	9.52343	13.4422	-0.0730641	0.876789	1.37382
GRMZM2G010673	0.251635	0.3191	0.854809	0.734565	0.307998	1.72693	1.50899
GRMZM2G010868	2.01534	0.748681	4.05891	8.53265	-1.42688	1.00777	2.07863
GRMZM2G010927	0.702784	0.963756	1.46015	1.81051	0.465243	1.0563	1.36149
GRMZM2G011010	18.1866	8.79979	12.4187	9.60031	-1.04732	-0.550691	-0.921927
GRMZM2G011141	2.53162	2.66479	1.16183	1.78125	0.0719707	-1.12812	-0.50836
GRMZM2G011436	6.32813	13.6112	10.1141	13.7705	1.10555	0.677699	1.12209
GRMZM2G011463	17.5618	19.5584	3.77996	2.24222	0.15558	-2.21761	-2.96973
GRMZM2G011523	3.77469	3.37692	20.5538	27.5079	-0.157559	2.44568	2.86603
GRMZM2G011526	1.55257	1.1124	4.37248	3.44833	-0.484653	1.49118	1.14912
GRMZM2G011708	0.127293	0.449179	0.275347	1.08339	1.77989	1.14822	3.06229
GRMZM2G011832	0.175271	1.24536	1.80573	2.36868	2.84232	3.37746	3.75923
GRMZM2G013002	146.278	187.737	401.973	324.785	0.36001	1.45832	1.15071
GRMZM2G013060	0	0	0	0.301317	0	0	7.36136
GRMZM2G013255	0	0	0.508474	0.562429	0	8.1483	8.24927
GRMZM2G013398	7.9899	17.6772	9.1953	12.2441	1.14643	0.203443	0.61632
GRMZM2G013593	0	0	2.45471	2.10869	0	10.3758	10.165
GRMZM2G013842	0.864532	0.557639	0.495464	0.164964	-0.640101	-0.753742	-2.39611
GRMZM2G014392	1.0667	0.796126	0.189361	0.587148	-0.415411	-2.46808	-0.861244
GRMZM2G014441	0.210936	0.18545	0.576	1.56395	-0.164092	1.43138	2.8905
GRMZM2G014653	7.25715	2.17374	4.66123	2.64692	-1.7388	-0.638235	-1.45446
GRMZM2G014695	0.849879	0.569034	0.500026	0.298451	-0.569168	-0.762829	-1.50693
GRMZM2G015314	1.16153	2.45408	2.17357	2.5236	1.07456	0.899236	1.1169
GRMZM2G015605	1.97548	1.71025	0.575322	0.408869	-0.206627	-1.77257	-2.26998
GRMZM2G016088	7.9991	6.8437	3.91429	4.43425	-0.225023	-1.03078	-0.850913
GRMZM2G016668	0.44645	0.249025	0.295805	0.139846	-0.840158	-0.595717	-1.66465
GRMZM2G016802	1.4947	1.0244	3.14223	2.25479	-0.545235	1.07281	0.592832
GRMZM2G016958	38.8235	32.1456	63.5542	78.2508	-0.272186	0.711102	1.01125
GRMZM2G017110	245.581	177.288	87.5529	94.2668	-0.470064	-1.48793	-1.3814
GRMZM2G017237	1.08448	0.684406	0.357928	0.288565	-0.65578	-1.59638	-1.89059
GRMZM2G017388	1.58351	1.61308	2.16647	3.9419	0.0285685	0.452251	1.31479
GRMZM2G017414	1.25192	2.19448	1.49468	4.59844	0.810033	0.253277	1.87512
GRMZM2G017486	135.686	98.8041	96.8223	51.0893	-0.457546	-0.486906	-1.40921
GRMZM2G017606	6.05323	14.7358	13.6438	20.7959	1.28253	1.17151	1.77989
GRMZM2G017670	0.905039	0.291697	0.279606	0.553565	-1.59161	-1.64641	-0.693794
GRMZM2G017815	2.99327	4.22141	6.84829	7.35727	0.495692	1.19344	1.29687
GRMZM2G018254	0.00440338	0.0327933	0.289926	0.889622	2.4913	5.54421	7.14243
GRMZM2G018336	0.349849	0.27546	1.48008	1.025	-0.326926	2.074	1.54627
GRMZM2G018414	34.0222	25.0368	15.6047	14.0229	-0.442507	-1.12436	-1.27826
GRMZM2G018692	1.12939	1.12026	0.351064	0.506963	-0.00872464	-1.67595	-1.14385
GRMZM2G018707	0.505106	0.257909	0	0	-0.947309	-8.08344	-8.08344
GRMZM2G018716	0.337901	0.126646	0.0895544	0.0398513	-1.3532	-1.87162	-2.99823
GRMZM2G019363	33.0791	21.4236	6.60345	8.36737	-0.627303	-2.32621	-1.98274
GRMZM2G019515	1.49146	0.329408	1.98932	1.31926	-2.1544	0.42691	-0.175289
GRMZM2G019771	0.220839	0.237831	0.972722	0.687475	0.111879	2.10869	1.59156
GRMZM2G019819	2.07366	5.89577	3.41111	7.1744	1.50766	0.718754	1.79064
GRMZM2G020054	0.821389	0.368548	0.347248	0.271238	-1.13337	-1.26363	-1.59827
GRMZM2G020158	0.42236	0.672894	1.16928	0.971064	0.695242	1.49091	1.20671
GRMZM2G020740	1.33272	1.22581	6.12794	5.29906	-0.117969	2.20244	1.99225
GRMZM2G020986	0.700576	0.0320268	0.45634	0.0250113	-4.39235	-0.624398	-4.70317
GRMZM2G021055	0.315859	0.320964	0.00501163	0.00498679	0.00861924	-5.52235	-5.53419
GRMZM2G021410	0.541736	0.425109	0.230924	0.134225	-0.307546	-1.17259	-1.96875
GRMZM2G021459	6.06373	3.22515	3.03872	2.05998	-0.909364	-0.994769	-1.55713
GRMZM2G021796	3.59556	2.0852	1.88772	1.17874	-0.779053	-0.921747	-1.60638
GRMZM2G022101	1.50538	0.336184	1.75807	0.905804	-2.14747	0.239206	-0.721262
GRMZM2G022368	2.55026	1.68771	1.11072	0.600339	-0.591278	-1.19127	-2.08811
GRMZM2G022606	16.7419	35.513	48.5993	54.7058	1.08459	1.53727	1.70812
GRMZM2G022645	8.27506	5.32611	5.05882	3.32591	-0.635575	-0.709821	-1.31456
GRMZM2G022679	48.6247	26.5835	9.39531	6.67135	-0.870613	-2.371	-2.86653
GRMZM2G022837	0.0224909	0	0.573618	0.629013	-3.78068	4.50985	4.62753
GRMZM2G022931	6.28141	3.31062	3.0869	3.18745	-0.924028	-1.0252	-0.97825
GRMZM2G022934	1.49158	1.65197	2.63553	7.0256	0.145175	0.819821	2.2338
GRMZM2G022974	7.54075	26.8262	37.276	44.2736	1.83141	2.30581	2.55456
GRMZM2G022984	0.5862	0.540894	0.170935	0.176476	-0.0953437	-1.76015	-1.71004
GRMZM2G023190	1.73707	0.237965	1.37202	0.309527	-2.91208	-0.340866	-2.48546
GRMZM2G023520	0	0.909613	0.10912	1.54312	8.90694	5.90989	9.7053
GRMZM2G023786	13.7364	8.55705	6.33969	5.35893	-0.682954	-1.11572	-1.35775
GRMZM2G023952	3.52977	2.6068	0.988351	0.801701	-0.43283	-1.83156	-2.13989
GRMZM2G024104	8.13237	14.7965	28.1183	23.5224	0.862845	1.7886	1.53189
GRMZM2G024312	22.5974	26.7428	11.0616	6.63401	0.242582	-1.03109	-1.76804
GRMZM2G024592	0.386381	0.608659	1.18696	0.662519	0.651138	1.6175	0.763697
GRMZM2G024898	2.38042	1.66177	5.32068	4.56936	-0.516124	1.16185	0.941328
GRMZM2G024993	25.8617	52.189	14.4926	21.4799	1.0125	-0.834993	-0.267983
GRMZM2G025154	9.73656	8.47843	20.7642	20.3987	-0.200086	1.0914	1.0662
GRMZM2G025222	0.339813	0.428863	1.12386	1.26887	0.365193	1.74841	1.90994
GRMZM2G025448	2.05537	1.5596	0.429831	0.174935	-0.395527	-2.23717	-3.53456
GRMZM2G025459	1.89705	1.60045	0.830004	1.35336	-0.250841	-1.18774	-0.485635
GRMZM2G025659	1.72946	2.71336	2.68505	3.86671	0.647675	0.631417	1.1591
GRMZM2G025685	13.153	9.9923	8.61852	6.35248	-0.396954	-0.610452	-1.04961
GRMZM2G025720	0.445476	0.180484	0.249801	0.025137	-1.26729	-0.793614	-4.05201
GRMZM2G025832	1.42064	0.581802	0.891489	0.519655	-1.27793	-0.658655	-1.44396
GRMZM2G026013	16.0187	0	11.7396	0	-13.0897	-0.448525	-13.0897
GRMZM2G026015	0.301291	0.256896	3.39611	1.6227	-0.267995	3.44729	2.38152
GRMZM2G026095	2.19303	2.66213	5.16348	3.47893	0.281025	1.23619	0.665756
GRMZM2G026188	0.531147	0	0.282079	0	-8.14929	-0.871531	-8.14929
GRMZM2G026703	14.692	11.8392	5.32233	5.49277	-0.311914	-1.46511	-1.41999
GRMZM2G026910	2.78967	0.915893	2.35033	1.55778	-1.60542	-0.243682	-0.840211
GRMZM2G027052	1.37825	0.730942	0.423403	0.493329	-0.901201	-1.69103	-1.47234
GRMZM2G027098	1.14936	1.98467	0.274043	0.331492	0.784642	-2.048	-1.81587
GRMZM2G027302	0.0133562	0.367249	0.279628	2.22032	4.56842	4.1744	7.15978
GRMZM2G027344	1.41084	4.65623	2.31446	2.3545	1.72325	0.717192	0.739473
GRMZM2G027522	3.91702	8.98204	10.7815	12.8189	1.19718	1.45986	1.70966
GRMZM2G028046	0.062991	0.0730474	0.127303	0.588399	0.12389	0.934861	3.12924
GRMZM2G028139	0.111576	0.276494	0.292487	0.423667	1.28406	1.33102	1.8824
GRMZM2G028543	4.41866	15.9442	12.8372	23.5721	1.8514	1.53837	2.41537
GRMZM2G028556	0.743837	0.3664	0.234606	0.117733	-1.01435	-1.62096	-2.65211
GRMZM2G029096	13.5985	24.3928	26.5172	30.6422	0.843396	0.963532	1.17231
GRMZM2G029153	1.85505	0.535312	0.852625	0.453559	-1.80126	-1.11593	-2.02708
GRMZM2G029756	1.58053	0.93314	0.447266	0.240771	-0.752511	-1.80881	-2.70325
GRMZM2G029815	3.8718	2.71844	1.76431	1.56153	-0.512924	-1.13255	-1.30985
GRMZM2G030009	32.0829	20.2472	12.1459	11.52	-0.66445	-1.40149	-1.47781
GRMZM2G030123	7.29522	10.5569	10.2628	14.7684	0.532523	0.492454	1.01729
GRMZM2G030567	0.594631	0.533688	2.83634	2.61386	-0.163637	2.25501	2.13246
GRMZM2G030831	6.75873	4.39748	5.55722	2.86943	-0.619912	-0.28223	-1.23551
GRMZM2G031053	63.2471	10.1127	54.9208	59.2729	-2.6418	-0.203371	-0.0935485
GRMZM2G031261	16.4136	21.5734	36.3912	30.907	0.393627	1.14801	0.912776
GRMZM2G031317	20.2355	17.9032	46.6213	28.4904	-0.176826	1.20409	0.493945
GRMZM2G031432	18.4471	13.5359	8.96856	7.14081	-0.447258	-1.04155	-1.3688
GRMZM2G031447	5.49175	4.35542	1.87217	3.40104	-0.334453	-1.55294	-0.690713
GRMZM2G031528	0.482744	0.551617	1.06704	1.37663	0.215735	1.15009	1.51737
GRMZM2G031882	15.4282	7.38321	4.15233	6.61141	-1.06307	-1.89327	-1.22257
GRMZM2G031991	2.71116	1.15748	1.05213	0.609585	-1.22521	-1.3562	-2.14711
GRMZM2G033017	0.370916	0.17987	0.128092	0.00496035	-0.994493	-1.46259	-5.75539
GRMZM2G033489	39.9872	32.2539	24.1183	19.9011	-0.310196	-0.729586	-1.00663
GRMZM2G033555	0.580196	0.669636	1.02319	2.19078	0.196089	0.815443	1.91143
GRMZM2G033915	12.657	16.4869	25.515	19.2757	0.380772	1.01035	0.605836
GRMZM2G034113	2.00373	0.30126	0.382883	0.972799	-2.73028	-2.35224	-1.03693
GRMZM2G034206	0.0179017	0.0213933	0.12453	0.241218	0.172978	2.67187	3.56297
GRMZM2G034385	86.6943	25.8074	26.7049	22.0307	-1.74806	-1.69854	-1.97651
GRMZM2G034471	3.74083	1.20918	0.492425	0.330674	-1.62442	-2.92657	-3.50547
GRMZM2G034563	0.100716	0.707055	0.167123	0.179613	2.83807	0.810853	0.874264
GRMZM2G034668	13.8807	9.3	8.59438	6.59696	-0.578542	-0.692254	-1.07331
GRMZM2G034917	0.386589	0.829605	1.19416	1.72957	1.11291	1.63535	2.16693
GRMZM2G034985	23.5747	17.8706	70.3197	57.5429	-0.399102	1.57577	1.28657
GRMZM2G035421	0.662292	2.58419	1.43468	2.98349	1.95615	1.11123	2.16386
GRMZM2G035557	0.621616	0.810693	0.837549	2.77194	0.384083	0.436427	2.15594
GRMZM2G035599	0.350499	0.303344	0.555758	1.197	-0.240382	0.618432	1.73947
GRMZM2G035701	15.3475	11.7755	2.35229	2.55961	-0.382356	-2.70551	-2.58296
GRMZM2G035726	0.00440495	0	0.00501418	2.30138	-1.77826	0.132496	8.51576
GRMZM2G035749	0.0618348	0.0916742	0.198816	0.814393	0.471928	1.68246	3.67159
GRMZM2G035805	0.976988	1.72838	2.40113	2.89038	0.823207	1.30141	1.56321
GRMZM2G035999	7.37934	6.81812	1.1906	1.42682	-0.114109	-2.62942	-2.36906
GRMZM2G036217	0.0404028	0.0163618	0.222362	0.277047	-1.22199	2.3555	2.68642
GRMZM2G036286	6.17047	10.056	12.2124	14.2064	0.703709	0.983548	1.20205
GRMZM2G036448	0.219727	0.148077	0.211928	1.18872	-0.545112	-0.0800551	2.42461
GRMZM2G036940	0.167414	0.239254	1.24376	1.17613	0.438776	2.87163	2.77624
GRMZM2G036980	2.97074	0.620225	2.67256	1.03351	-2.24433	-0.148853	-1.518
GRMZM2G037113	0.683358	0.56019	0.187362	0.0250116	-0.299701	-1.88183	-4.6785
GRMZM2G037308	6.07129	6.53321	2.63451	2.6083	0.105943	-1.20401	-1.21821
GRMZM2G037431	10.3974	7.54021	4.01381	5.16398	-0.463445	-1.37289	-1.00928
GRMZM2G037452	7.51422	4.81104	3.3665	2.01694	-0.643017	-1.15805	-1.8966
GRMZM2G037469	5.1931	3.05918	2.40195	2.51268	-0.763172	-1.11236	-1.04659
GRMZM2G038051	0.154243	0.147072	8.61391	10.348	-0.0665566	5.7874	6.05188
GRMZM2G038301	0.436618	0.524286	0.754988	1.29438	0.231818	0.762006	1.54373
GRMZM2G038497	148.097	395.11	357.328	354.855	1.41572	1.27069	1.26069
GRMZM2G038519	4.98358	5.0776	3.32768	2.20735	0.0261834	-0.582538	-1.17507
GRMZM2G038783	3.55371	1.28314	2.32139	2.61941	-1.46391	-0.61051	-0.438042
GRMZM2G038893	0.256904	0.179533	0.989425	0.370736	-0.508757	1.93308	0.508253
GRMZM2G039036	1.03531	1.10072	3.01141	2.75646	0.087654	1.54221	1.4152
GRMZM2G039322	0.444443	1.48315	1.87211	3.77337	1.73399	2.0608	3.07809
GRMZM2G039477	8.2692	2.75568	6.24248	4.61122	-1.58485	-0.405579	-0.842321
GRMZM2G039867	22.9485	21.1971	11.2077	8.03245	-0.114904	-1.03431	-1.51357
GRMZM2G039880	4.26279	1.9542	1.6233	1.18445	-1.12402	-1.39165	-1.84332
GRMZM2G040263	2.79461	1.30824	0.89782	0.761015	-1.09003	-1.63236	-1.87103
GRMZM2G040359	16.4243	11.1779	3.15735	1.91428	-0.555078	-2.37685	-3.09913
GRMZM2G040452	27.0345	25.41	22.6293	12.0693	-0.0894752	-0.256933	-1.16348
GRMZM2G040517	3.01746	1.38951	19.2839	3.3724	-1.11722	2.67687	0.161861
GRMZM2G040890	0.031123	0.0649255	0.234952	0.501729	1.00226	2.86358	3.88282
GRMZM2G041175	1.6859	1.61494	0.733982	0.732595	-0.0575268	-1.19129	-1.20268
GRMZM2G041415	1.13219	1.62873	3.88519	2.80073	0.521157	1.77595	1.30314
GRMZM2G041463	0.868635	1.64287	1.87157	2.01592	0.913301	1.10725	1.21125
GRMZM2G041636	23.2001	20.751	51.5148	38.7048	-0.161115	1.15069	0.738264
GRMZM2G041694	2.90614	10.3219	5.07313	6.2641	1.82843	0.803847	1.10786
GRMZM2G041714	4.31803	4.83446	7.23922	8.91999	0.162783	0.745254	1.04647
GRMZM2G041729	7.22203	3.92999	3.83656	3.09502	-0.877611	-0.912136	-1.22188
GRMZM2G041746	0.718924	0.698968	3.58574	4.30743	-0.0424138	2.30866	2.57398
GRMZM2G041980	3.94979	4.59158	20.1805	25.2495	0.218064	2.35377	2.67726
GRMZM2G042125	2.20443	2.12563	1.52762	0.923149	-0.0493916	-0.522864	-1.25064
GRMZM2G042171	1.31498	0.504635	0.570041	0.405173	-1.38098	-1.19397	-1.68601
GRMZM2G042407	0.105859	1.60834	0.55221	3.5953	3.90081	2.35827	5.0554
GRMZM2G042412	0.716641	0.535413	0.154728	0.249724	-0.399113	-2.1575	-1.50191
GRMZM2G042666	0.136344	0.530948	2.81829	4.92731	1.92974	4.33856	5.1432
GRMZM2G042733	0.0442302	0.0375458	0.251201	0.331998	-0.247155	2.40342	2.82922
GRMZM2G042865	0.282145	0.281189	1.54629	1.6443	0.00838197	2.46399	2.54606
GRMZM2G042920	4.71458	3.10008	12.9036	4.95099	-0.604319	1.45222	0.0707028
GRMZM2G043075	0.254807	0.453175	1.40872	1.55853	0.849011	2.47624	2.62006
GRMZM2G043275	108.76	111.512	115.074	33.8931	0.0360896	0.081442	-1.68201
GRMZM2G043295	1.54928	1.03622	7.22819	10.173	-0.579572	2.22065	2.71362
GRMZM2G043489	2.50192	6.89249	4.76813	7.19911	1.46139	0.929963	1.52416
GRMZM2G043605	1.46079	0.726049	0.642227	0.450822	-0.997528	-1.1838	-1.69732
GRMZM2G043893	0.387002	0.228109	0.208463	0.119251	-0.756827	-0.897834	-1.69125
GRMZM2G043921	3.58521	2.04902	1.75397	1.34226	-0.805581	-1.02626	-1.41473
GRMZM2G043943	1.19949	1.02964	2.79117	2.76826	-0.214982	1.22301	1.20861
GRMZM2G043976	31.5842	35.4848	58.5613	63.2101	0.168307	0.891284	1.00113
GRMZM2G044359	10.4228	5.42932	9.06554	4.33196	-0.940918	-0.201389	-1.2666
GRMZM2G045057	0.0088561	0.054073	0.392766	0.877422	2.37121	5.17645	6.31918
GRMZM2G045154	0.525734	0.479032	1.85799	1.00063	-0.108706	1.84358	0.938602
GRMZM2G045243	5.46824	3.52127	1.80049	0.64852	-0.636341	-1.60046	-3.06866
GRMZM2G045431	2.50268	3.42134	1.23747	0.982438	0.45004	-1.01596	-1.35207
GRMZM2G045675	2.19247	1.98118	1.03923	0.888094	-0.142054	-1.06901	-1.29903
GRMZM2G045748	0.0760917	0.00538321	2.32208	2.33413	-3.44604	4.88291	4.88707
GRMZM2G046024	24.3159	5.51846	10.3434	13.2248	-2.13905	-1.23368	-0.878954
GRMZM2G046290	0.537664	0.295651	0.129072	0.0597424	-0.827057	-2.03892	-3.1208
GRMZM2G046316	0.404318	0.536756	1.62511	1.97178	0.442524	2.0373	2.31173
GRMZM2G046528	6.60001	2.25129	5.10864	2.54638	-1.55128	-0.369149	-1.37328
GRMZM2G046729	1.15159	1.24715	2.96692	3.58282	0.114904	1.36593	1.63766
GRMZM2G046829	0.0350123	0.0684044	0.346614	0.284493	0.899251	3.28634	2.94976
GRMZM2G046885	12.5993	4.33861	2.92904	4.97513	-1.53678	-2.10438	-1.34023
GRMZM2G046952	0.0171201	0.0422447	0.649679	1.8646	1.23123	5.15176	6.66606
GRMZM2G047124	3.33392	3.98468	1.17404	1.28029	0.259012	-1.49969	-1.37864
GRMZM2G047208	1.61593	0.444125	0.384272	0.219748	-1.86227	-2.07863	-2.87104
GRMZM2G047384	54.3214	21.5312	30.4396	26.885	-1.33533	-0.835739	-1.01469
GRMZM2G047456	3.78045	6.18831	12.2627	12.2737	0.710056	1.69626	1.69833
GRMZM2G047681	35.3928	21.8831	14.7502	13.3136	-0.693708	-1.26212	-1.41056
GRMZM2G047759	7.4378	6.31357	6.18436	3.22125	-0.236396	-0.266324	-1.20658
GRMZM2G047961	0.113566	0.17183	0.409318	0.456232	0.5199	1.7894	1.93872
GRMZM2G048129	1.30631	0.293325	2.84179	1.44517	-2.1335	1.13192	0.154948
GRMZM2G048131	5.41252	5.80898	11.6389	6.53262	0.10116	1.10353	0.270599
GRMZM2G048324	2.89972	2.80815	1.27563	1.58357	-0.046418	-1.18915	-0.87301
GRMZM2G048549	0.241124	0.479379	0.74352	1.60075	0.947269	1.59022	2.68232
GRMZM2G048919	1.07562	2.09122	2.92681	3.0867	0.962244	1.44705	1.52413
GRMZM2G049675	17.1518	12.2811	16.7822	5.39853	-0.482278	-0.0319742	-1.66738
GRMZM2G049695	0.0514664	0.398726	0.148515	0.524535	2.92263	1.5195	3.34195
GRMZM2G050412	5.93542	2.41167	29.0779	44.9386	-1.28336	2.29525	2.923
GRMZM2G050450	0.487712	0.130663	0.332129	0.0898303	-1.90404	-0.482258	-2.40063
GRMZM2G050514	3.00326	0.3479	1.66138	0.676423	-3.0899	-0.846449	-2.13569
GRMZM2G050550	21.9305	9.15152	13.1508	11.7389	-1.26027	-0.737698	-0.901636
GRMZM2G050625	0.155808	0.458428	0.4396	1.25389	1.60479	1.50653	3.05169
GRMZM2G050730	16.1318	9.94512	5.36883	4.61578	-0.697982	-1.58758	-1.80515
GRMZM2G051151	0.765414	0.752479	1.73843	2.03846	-0.0224552	1.18907	1.41331
GRMZM2G051522	13.9599	5.31153	19.7422	6.8996	-1.39399	0.499094	-1.01689
GRMZM2G051528	1.87433	0.536173	5.28176	2.17497	-1.8079	1.49288	0.213098
GRMZM2G051534	0.971955	1.42005	1.4254	2.24186	0.548316	0.550252	1.20465
GRMZM2G051942	1.44464	1.94209	1.99527	3.21367	0.42555	0.460903	1.14823
GRMZM2G052571	0.729981	0.452126	0.41907	0.164712	-0.685388	-0.762412	-2.12396
GRMZM2G052685	0.545044	0.224657	0.0856697	0.0149751	-1.26368	-2.61724	-5.00351
GRMZM2G052869	131.951	121.643	322.016	478.777	-0.117336	1.28708	1.85929
GRMZM2G053338	9.52193	10.6239	11.4735	19.8417	0.15815	0.268846	1.05888
GRMZM2G053779	0.856107	0.742837	0.0963831	0.0783827	-0.214754	-3.12045	-3.45303
GRMZM2G053909	0.406928	0.27079	0.0195346	0.0199375	-0.566058	-4.27486	-4.19785
GRMZM2G053925	3.24028	6.61408	6.31985	9.36583	1.02931	0.963792	1.53084
GRMZM2G053958	4.26552	4.08984	9.4616	10.7245	-0.0611174	1.14899	1.32962
GRMZM2G054123	186.926	63.7922	73.5641	64.0299	-1.55106	-1.34538	-1.54565
GRMZM2G054252	2.23784	5.87556	5.51823	6.19359	1.39196	1.30151	1.46793
GRMZM2G054267	1.10764	0.312701	0.287063	0.0803677	-1.78888	-1.91696	-3.73532
GRMZM2G054405	51.7834	45.6788	50.0245	24.7314	-0.181209	-0.0501019	-1.06585
GRMZM2G055009	0.546824	0.713944	0.0410268	0.115319	0.389994	-3.6084	-2.1989
GRMZM2G055135	4.67522	1.77392	2.13148	1.43944	-1.39753	-1.13133	-1.69871
GRMZM2G055257	18.8105	27.905	45.3377	35.4086	0.568781	1.26881	0.912292
GRMZM2G055313	1.46025	1.05265	0.302391	0.287539	-0.465968	-2.2552	-2.32523
GRMZM2G055420	12.7492	16.5503	16.5335	27.2552	0.376595	0.375193	1.09622
GRMZM2G055585	29.215	52.9511	60.5096	45.4134	0.857951	1.05013	0.636217
GRMZM2G055752	124.785	73.8481	92.4512	51.4928	-0.756745	-0.432679	-1.27684
GRMZM2G055809	15.8397	9.67027	8.69054	5.88941	-0.712725	-0.86628	-1.42708
GRMZM2G055982	4.76097	9.45193	12.3082	10.9275	0.988279	1.36879	1.19773
GRMZM2G055999	436.719	321.466	262.432	197.168	-0.442015	-0.734767	-1.14728
GRMZM2G056093	1.43199	0.930082	3.18172	3.8452	-0.61673	1.15508	1.42489
GRMZM2G056388	7.92183	8.14135	2.30637	1.30968	0.0394433	-1.77953	-2.59483
GRMZM2G056513	0.664946	0.403821	4.37653	4.86657	-0.712428	2.71395	2.86715
GRMZM2G056988	2.15719	0.585499	0.0685346	0.0598159	-1.86641	-4.95263	-5.11981
GRMZM2G057086	1.44399	0.776426	0.376138	0.438505	-0.881422	-1.895	-1.71113
GRMZM2G057262	0.428382	0.480943	1.55909	1.33363	0.172521	1.88836	1.66111
GRMZM2G057296	25.4149	23.0991	27.0732	5.42449	-0.138116	0.0908649	-2.22697
GRMZM2G057959	2.61235	1.42655	2.58421	0.642534	-0.871072	-0.0114864	-2.02464
GRMZM2G058026	0.979562	0.526619	0.344345	0.175094	-0.882738	-1.48989	-2.46958
GRMZM2G058227	0.418434	0.667193	1.74548	1.86992	0.66154	2.04528	2.14419
GRMZM2G058450	7.56172	9.98293	14.5507	16.7198	0.400496	0.943712	1.14443
GRMZM2G058472	0.414064	1.32393	1.33577	1.67592	1.67177	1.68274	2.00398
GRMZM2G058491	15.0041	13.2036	4.5018	6.38758	-0.183887	-1.7353	-1.23187
GRMZM2G058754	7.25293	9.92824	3.76707	2.82062	0.452975	-0.945202	-1.362
GRMZM2G059083	2.68993	2.13672	1.24556	1.40187	-0.33025	-1.11182	-0.939122
GRMZM2G059117	11.9178	5.75446	7.20346	6.93453	-1.05026	-0.726384	-0.781192
GRMZM2G059138	2.79318	2.07254	1.7309	1.23411	-0.430973	-0.688416	-1.17784
GRMZM2G059314	6.61202	3.84432	4.31517	3.30023	-0.78201	-0.615144	-1.00204
GRMZM2G059496	2.17075	2.26476	3.59071	4.95085	0.0612573	0.724267	1.18857
GRMZM2G059544	0	0.0213933	1.1437	0.766922	3.65124	9.29817	8.71633
GRMZM2G059634	0.123514	0.307493	0.824541	0.719469	1.30174	2.71394	2.50874
GRMZM2G059939	0.089828	0.00534734	0.976772	0.774008	-3.71345	3.41066	3.05374
GRMZM2G060029	0.188627	0.260328	0.459021	0.716036	0.404897	1.28029	1.88704
GRMZM2G060210	3.33633	7.22511	8.04047	8.53432	1.11554	1.26908	1.35508
GRMZM2G060216	76.3537	39.1178	22.8829	11.0229	-0.965045	-1.73802	-2.79202
GRMZM2G060319	1.79433	2.5104	2.12779	4.66485	0.484888	0.245196	1.37792
GRMZM2G060369	14.9949	19.6144	1.59475	2.54206	0.387679	-3.23124	-2.56012
GRMZM2G060712	0.353275	0.266334	1.07804	0.411882	-0.417533	1.59174	0.220753
GRMZM2G060837	26.0318	30.2252	55.6634	45.162	0.215388	1.09611	0.794584
GRMZM2G061292	13.9826	21.5613	19.9114	31.7202	0.6244	0.509195	1.18115
GRMZM2G061469	0.784418	1.80604	2.26962	1.73302	1.20203	1.5266	1.13727
GRMZM2G061515	1.7644	2.219	6.78485	6.31999	0.331654	1.94297	1.84058
GRMZM2G061545	0.571547	2.18907	0.983754	1.79176	1.94164	0.798961	1.65224
GRMZM2G061702	0.0687125	0.0481773	0.33168	0.282992	-0.475926	2.27268	2.05108
GRMZM2G061941	25.5304	14.279	4.65946	2.83971	-0.83853	-2.45412	-3.16783
GRMZM2G062009	1.42538	1.98566	5.82143	9.32993	0.476999	2.02834	2.70871
GRMZM2G062244	0.0217714	0.211255	0.341353	0.761734	3.21317	3.87547	5.02102
GRMZM2G062618	1.54934	5.25565	2.56066	3.16955	1.76065	0.724909	1.0304
GRMZM2G062738	0.8678	0.293888	0.76408	0.267977	-1.54243	-0.164546	-1.693
GRMZM2G062752	0.0571933	0.244826	0.210485	0.429135	2.03069	1.88185	2.86799
GRMZM2G062848	6.23352	4.9719	2.59984	2.23116	-0.325783	-1.26105	-1.48174
GRMZM2G063151	4.68018	3.4609	3.35857	2.00189	-0.434692	-0.476399	-1.22358
GRMZM2G063258	2.22475	3.55975	3.80224	5.0642	0.677439	0.772774	1.18609
GRMZM2G063276	0.64242	0.517898	2.49558	1.36583	-0.303555	1.96403	1.0914
GRMZM2G063747	0.371916	0.387643	1.84599	3.73283	0.0560333	2.30253	3.3166
GRMZM2G063756	0.0317926	0.186494	1.11172	4.6939	2.44915	5.02408	7.09402
GRMZM2G063824	0.0308239	0.054861	0.252085	0.350971	0.820048	2.96913	3.40949
GRMZM2G064382	1.53422	1.47327	5.40894	7.85705	-0.0602706	1.8165	2.35465
GRMZM2G064948	46.2006	24.4275	16.4274	10.7504	-0.919745	-1.49205	-2.10309
GRMZM2G065021	1.49702	1.74592	4.01865	4.3995	0.224418	1.42681	1.55552
GRMZM2G065030	0.896585	1.22212	2.30382	3.03907	0.451716	1.36378	1.76426
GRMZM2G065203	4.35717	3.69786	8.74717	9.50233	-0.237029	1.00469	1.12437
GRMZM2G065214	0.0921454	0.0753966	0.501801	0.190368	-0.282879	2.44296	1.01375
GRMZM2G065230	0.0461406	0.752229	0.616295	0.866427	3.93836	3.64792	4.1006
GRMZM2G065478	0.0996943	0.165026	0.548648	0.436202	0.668302	2.41022	2.05746
GRMZM2G065757	265.126	240.59	216.507	0.223768	-0.140126	-0.292257	-10.1986
GRMZM2G065781	1.12464	0.888316	0.403538	0.0502647	-0.366699	-1.49976	-4.42858
GRMZM2G066067	1.31358	1.53762	2.89446	2.86263	0.219636	1.13556	1.12036
GRMZM2G066274	0.800019	0.965995	1.39772	1.9838	0.262515	0.811952	1.31314
GRMZM2G066293	8.33973	6.15788	3.98156	5.17949	-0.437446	-1.0662	-0.687036
GRMZM2G066345	0.265104	0.743459	1.13801	0.841655	1.51149	2.11969	1.67113
GRMZM2G066618	6.72701	11.4935	14.7731	15.7483	0.771867	1.13356	1.22643
GRMZM2G066805	0.00440338	1.65548	3.43121	3.00905	8.04215	9.09665	8.90764
GRMZM2G067053	268.129	212.226	168.943	129.912	-0.337344	-0.66644	-1.04537
GRMZM2G067223	36.8102	14.6995	20.6736	13.5742	-1.32481	-0.833109	-1.43924
GRMZM2G067225	0.335028	0.521486	0.810116	3.3709	0.642493	1.28118	3.32356
GRMZM2G067624	202.813	553.498	219.853	588.643	1.44844	0.116413	1.53724
GRMZM2G067752	75.5756	69.7823	32.4148	27.2993	-0.115071	-1.2213	-1.46898
GRMZM2G067830	30.5274	26.4345	9.72333	6.67439	-0.208221	-1.65102	-2.19287
GRMZM2G067865	8.73996	5.81017	5.49118	3.50507	-0.589192	-0.670477	-1.31768
GRMZM2G067921	155.916	130.58	92.9978	74.8017	-0.255802	-0.74541	-1.05965
GRMZM2G068259	91.889	151.384	227.531	195.689	0.720242	1.30809	1.09057
GRMZM2G068519	0.0576932	1.52852	0.565698	0.634774	4.69493	3.21861	3.3805
GRMZM2G068604	0.997997	0.473569	0.512556	0.128603	-1.08128	-0.968662	-2.91052
GRMZM2G068672	0.00435178	0.160235	0.686593	3.04481	4.66994	6.80828	8.95346
GRMZM2G068714	0.60002	1.39337	0.18831	0.411212	1.2322	-1.64746	-0.535825
GRMZM2G069016	78.4552	14.2398	2.95029	0.370594	-2.46259	-4.73243	-7.71426
GRMZM2G069028	48.6621	24.3969	48.9355	22.2695	-0.996375	0.00762075	-1.12762
GRMZM2G069365	12.1642	6.54321	8.7796	5.42365	-0.89437	-0.470776	-1.1647
GRMZM2G069525	24.3288	27.2061	49.7999	25.4748	0.161442	1.03316	0.0662607
GRMZM2G069905	0.00865352	0.0107895	3.72816	4.6616	0.280456	8.48321	8.80525
GRMZM2G070304	2.18969	1.51807	1.00768	0.826787	-0.524002	-1.11542	-1.39917
GRMZM2G070500	0.0133562	0	0.114069	0.841058	-3.08573	2.93907	5.76039
GRMZM2G070508	0.309122	0.682851	0.935353	1.92965	1.11914	1.57776	2.60622
GRMZM2G070673	0.372132	0.958209	0.709953	2.02453	1.39198	0.950417	2.45972
GRMZM2G071112	4.35108	2.99529	0.998893	0.633057	-0.538422	-2.11202	-2.77495
GRMZM2G071157	15.234	14.4175	43.9986	25.3663	-0.0785659	1.53101	0.736297
GRMZM2G071272	29.1998	61.8092	77.0459	71.2356	1.08145	1.39917	1.28627
GRMZM2G071277	0.831449	0.525255	3.19161	4.54634	-0.65536	1.94481	2.45527
GRMZM2G071325	0.218909	0.190904	0.495486	0.995599	-0.143431	1.20024	2.21675
GRMZM2G071620	41.975	32.4188	31.3415	17.4847	-0.372875	-0.421477	-1.26337
GRMZM2G072274	37.7235	24.2174	16.9786	9.7098	-0.638911	-1.15073	-1.95797
GRMZM2G072342	0.141012	0.31486	0.355824	0.742831	1.14747	1.33545	2.36329
GRMZM2G072406	0.341286	0.710138	1.76525	1.36406	1.07467	2.38586	2.00301
GRMZM2G072518	10.2701	10.8474	7.54904	5.12003	0.0789487	-0.443983	-1.00375
GRMZM2G073197	60.0274	44.2756	37.5602	29.7346	-0.439239	-0.676458	-1.01347
GRMZM2G073634	1.77622	0.400394	0.276906	0.0545835	-2.14432	-2.61944	-4.99756
GRMZM2G073860	0.629893	0.303254	0.167741	0.165974	-1.01594	-1.85154	-1.90121
GRMZM2G074017	0.591679	0.794494	0.138459	0.452576	0.452172	-2.02673	-0.358266
GRMZM2G074097	102.509	43.8964	161.27	169.188	-1.22384	0.653737	0.722875
GRMZM2G074107	0.332862	0.355325	0.987967	1.40935	0.103055	1.5846	2.08476
GRMZM2G074267	70.5684	80.4405	24.1523	32.4636	0.188816	-1.5468	-1.1202
GRMZM2G074645	23.4413	15.4286	10.6183	10.6697	-0.604095	-1.1421	-1.13544
GRMZM2G074793	7.76597	44.1379	28.9351	39.6552	2.50645	1.89712	2.3523
GRMZM2G075492	0.216642	0.343343	0.517835	0.709991	0.65283	1.27021	1.71145
GRMZM2G075502	2.66862	1.21027	0.599709	0.921059	-1.13731	-2.1478	-1.54192
GRMZM2G075828	3.2418	0.987795	11.2873	17.9694	-1.71343	1.79849	2.46951
GRMZM2G075845	1.83391	0.721088	0.484477	0.381305	-1.31806	-1.90544	-2.25845
GRMZM2G076484	17.4124	15.2294	5.72118	5.72535	-0.192683	-1.60683	-1.60431
GRMZM2G076542	5.19475	4.8611	1.89599	0.731669	-0.0952525	-1.44917	-2.82605
GRMZM2G076905	7.49061	3.96712	4.53836	3.14945	-0.916599	-0.722677	-1.24945
GRMZM2G077034	14.0216	10.175	3.42216	5.48317	-0.46265	-2.03332	-1.35404
GRMZM2G077219	2.7271	1.30831	10.1284	6.92451	-1.05864	1.89223	1.34374
GRMZM2G077316	13.4553	14.1967	27.4795	26.8857	0.0777377	1.03077	0.99927
GRMZM2G077356	25.2415	11.6347	30.4784	15.9466	-1.11647	0.272389	-0.662085
GRMZM2G077776	1.97499	1.90857	6.32454	3.90197	-0.0491004	1.67923	0.982075
GRMZM2G078077	3.1429	5.87666	12.8249	15.755	0.902567	2.02766	2.3248
GRMZM2G078129	0.605558	0.480313	0.0938046	0.106308	-0.346692	-2.61149	-2.46767
GRMZM2G078368	1.10942	1.12558	0.255067	0.202808	0.0237187	-2.08709	-2.44392
GRMZM2G078595	4.78366	4.10551	1.89873	0.359563	-0.220237	-1.33438	-3.73058
GRMZM2G078798	0.184924	0.0543958	1.50795	2.46245	-1.72196	3.00989	3.7157
GRMZM2G079290	1.9597	3.14413	4.34855	7.10114	0.680764	1.14884	1.85594
GRMZM2G079491	13.5525	11.7661	8.99812	6.41116	-0.203794	-0.591062	-1.08006
GRMZM2G079583	1.56079	5.35687	1.24748	1.4247	1.78071	-0.32107	-0.129389
GRMZM2G079613	10.8084	4.77429	9.64134	10.8678	-1.17994	-0.165272	0.00743153
GRMZM2G079629	4.07967	5.01167	10.977	11.9409	0.296809	1.42771	1.54957
GRMZM2G079632	4.06615	4.36505	3.33721	16.4352	0.101408	-0.285336	2.01401
GRMZM2G079661	0.00440495	0.921889	0.00996746	0.00498027	7.19315	0.900519	0.113538
GRMZM2G079683	1.68371	2.96948	8.00368	11.5606	0.819491	2.24863	2.77889
GRMZM2G079785	2.73058	1.26658	1.4697	1.09982	-1.10677	-0.888872	-1.31368
GRMZM2G079807	0.72783	2.63154	1.4445	3.66122	1.85372	0.988048	2.32866
GRMZM2G079949	5.68836	3.25265	2.84996	1.61073	-0.804019	-0.995076	-1.81851
GRMZM2G079957	35.6851	37.5729	19.7264	14.9007	0.0748152	-0.854983	-1.25998
GRMZM2G080041	0.714715	0.510695	0.255357	0.191888	-0.477037	-1.45456	-1.86652
GRMZM2G080079	4.65993	1.95487	0.371603	0.308764	-1.25178	-3.63609	-3.91164
GRMZM2G080354	0.808323	0.0743981	0.39801	0.632958	-3.41698	-1.01895	-0.334331
GRMZM2G080452	3.7374	3.19368	9.24807	3.38645	-0.226654	1.30688	-0.142201
GRMZM2G080466	4.4	5.73735	61.2913	80.9926	0.388415	3.80062	4.20255
GRMZM2G080547	0	0	1.1032	1.1908	0	9.23608	9.3356
GRMZM2G081515	11.1507	1.78226	3.5659	3.15097	-2.64401	-1.64422	-1.82273
GRMZM2G081554	5.55532	2.84389	1.44901	1.70612	-0.965344	-1.93728	-1.70099
GRMZM2G081949	7.04404	5.66101	11.2706	14.7592	-0.315966	0.67742	1.06672
GRMZM2G082227	0.5318	1.12851	2.51308	2.49883	1.09165	2.2462	2.23393
GRMZM2G082264	104.802	81.311	54.1763	39.3674	-0.36601	-0.951831	-1.41269
GRMZM2G082302	0.872786	0.24677	0.350346	0.502284	-1.82835	-1.30772	-0.799345
GRMZM2G082520	8.42197	2.8473	0.966452	1.27922	-1.56377	-3.118	-2.7165
GRMZM2G082544	2.55901	1.96204	1.72471	1.13106	-0.381332	-0.563019	-1.17645
GRMZM2G082686	0.737186	1.03729	2.66335	2.30967	0.498462	1.85377	1.64474
GRMZM2G082745	22.2888	17.7537	15.9105	9.56172	-0.328342	-0.486746	-1.22103
GRMZM2G082886	30.5803	23.6668	21.5844	14.842	-0.369862	-0.502368	-1.04322
GRMZM2G082964	1.03942	0.791457	0.653244	0.267358	-0.379294	-0.665124	-1.9484
GRMZM2G083176	1.74574	2.67748	3.87574	4.24966	0.616679	1.15079	1.28256
GRMZM2G083574	0.329167	0.14127	0.168428	0.00498679	-1.22066	-0.859435	-5.57309
GRMZM2G083599	0.101928	0.166155	0.498541	0.577073	0.70996	2.27243	2.45408
GRMZM2G083732	1.67661	0.325199	1.57789	0.408643	-2.35793	-0.0876875	-2.03447
GRMZM2G083749	25.1444	13.2925	8.11858	4.62203	-0.919966	-1.63159	-2.44253
GRMZM2G083759	1.33156	3.07679	2.8219	3.779	1.20702	1.0834	1.50235
GRMZM2G083850	0.0177064	1.01858	0.516957	0.751892	5.66945	4.73411	5.2439
GRMZM2G083935	0.168796	0.129947	0.366337	1.04445	-0.332611	1.14956	2.65298
GRMZM2G084014	31.9755	19.794	18.4261	11.659	-0.691982	-0.795241	-1.45508
GRMZM2G084264	1.7995	0.946737	0.616728	0.765927	-0.926479	-1.55982	-1.22858
GRMZM2G085113	158.644	113.317	88.7209	54.3521	-0.485429	-0.838457	-1.54541
GRMZM2G085189	216.671	149.737	90.6544	79.1369	-0.533026	-1.25698	-1.4531
GRMZM2G085194	0.195646	0.238197	0	0.200186	0.327496	-6.69068	0.0738391
GRMZM2G085467	2.71176	4.45588	5.56328	4.39813	0.716108	1.03648	0.697094
GRMZM2G085892	5.21249	6.89087	12.5749	9.5006	0.401609	1.26923	0.865224
GRMZM2G085967	0.710696	0.415393	0.263926	0.148102	-0.802465	-1.43025	-2.24164
GRMZM2G086132	69.9287	24.9083	53.5921	63.6945	-1.48905	-0.383665	-0.134678
GRMZM2G086856	0.387504	0.333979	0.0678456	0.0584985	-0.167808	-2.47176	-2.6691
GRMZM2G086869	3.27517	1.38171	1.96307	2.15753	-1.2412	-0.734085	-0.599618
GRMZM2G086935	2.90313	2.34741	0.754079	0.961191	-0.307899	-1.93943	-1.58829
GRMZM2G087030	0.00885927	0.604268	0	0.772027	5.80855	-2.56894	6.14962
GRMZM2G087254	12.3699	9.51191	13.306	29.4857	-0.379795	0.105657	1.25269
GRMZM2G087662	1.2598	0.732691	0.443943	0.703399	-0.769575	-1.51233	-0.841215
GRMZM2G087870	1.10851	0.429925	0.362527	0.51966	-1.37279	-1.61839	-1.09447
GRMZM2G088242	11.3846	21.8984	83.8476	101.64	0.943509	2.8804	3.15816
GRMZM2G088243	18.394	19.9521	12.1821	7.93033	0.116788	-0.594819	-1.21374
GRMZM2G088309	3.59719	6.96521	5.44992	11.2516	0.952131	0.598198	1.64425
GRMZM2G088797	1.12863	0.509269	0.532748	0.397026	-1.14581	-1.05012	-1.50992
GRMZM2G088919	3.90914	3.05219	1.56407	0.483771	-0.355531	-1.30993	-3.01583
GRMZM2G089132	5.62098	10.2321	14.0578	16.2982	0.864769	1.32301	1.53628
GRMZM2G089361	0.165998	0.415133	0.716699	0.791215	1.29634	2.08897	2.21713
GRMZM2G089525	0.750376	0.791639	0	0	0.0842803	-8.66999	-8.66999
GRMZM2G089549	7.78	0.0936494	8.75264	0.130945	-6.34569	0.170034	-5.87518
GRMZM2G089596	11.3135	4.31212	5.71434	2.47808	-1.39106	-0.985096	-2.18984
GRMZM2G089836	0.353956	1.27824	2.39112	5.16146	1.83657	2.7435	3.85071
GRMZM2G089850	10.8217	10.2507	4.87949	2.86638	-0.0785062	-1.14942	-1.91547
GRMZM2G089873	12.1655	9.59093	7.06231	4.82178	-0.34308	-0.785031	-1.33446
GRMZM2G089895	1.32004	4.73384	0.953111	1.70932	1.84741	-0.467102	0.377014
GRMZM2G089952	0.694564	0.536412	2.09464	1.69893	-0.364848	1.59356	1.29309
GRMZM2G089995	1.75501	1.35391	0.915517	0.700642	-0.367185	-0.93665	-1.32523
GRMZM2G090493	10.3822	8.6425	5.92097	3.74248	-0.264554	-0.810478	-1.47182
GRMZM2G090595	2.08271	1.14324	0.721664	1.3599	-0.864512	-1.51612	-0.612044
GRMZM2G091031	7.50863	11.0349	11.9916	16.2052	0.556071	0.675717	1.10982
GRMZM2G091044	0.462663	0.265381	1.53338	3.09062	-0.796765	1.74119	2.74818
GRMZM2G091047	0.582721	0.68778	1.10055	1.5601	0.243979	0.925273	1.42026
GRMZM2G091540	1.10509	1.35378	4.84875	8.3619	0.291541	2.12995	2.91579
GRMZM2G091652	0.220531	0.731362	0.290533	2.44624	1.67228	0.368359	3.42568
GRMZM2G091837	1.01441	0.767366	2.52475	1.27416	-0.398929	1.32477	0.333915
GRMZM2G092125	9.34659	11.802	25.2031	23.7466	0.336265	1.43078	1.34495
GRMZM2G092137	2.06787	1.13614	1.65248	0.695974	-0.86892	-0.331273	-1.56615
GRMZM2G092146	1.61548	1.33979	0.332618	0.168974	-0.267772	-2.26568	-3.23949
GRMZM2G092223	5.12853	2.45923	1.60579	1.10807	-1.05923	-1.67323	-2.20768
GRMZM2G092590	0.121567	0.18582	0.20348	0.989945	0.565206	0.721962	2.96503
GRMZM2G092746	2.20618	1.23105	0.849575	0.696252	-0.837533	-1.35959	-1.65279
GRMZM2G092823	0.357174	1.1498	0.518352	1.77553	1.66575	0.507332	2.27702
GRMZM2G093010	1.57089	0.626429	0.703408	0.54272	-1.3177	-1.17513	-1.52715
GRMZM2G093195	1.6263	0.652099	0.607641	0.459139	-1.29971	-1.40916	-1.82193
GRMZM2G093270	0.393849	1.08315	1.97777	2.54543	1.43728	2.30881	2.66949
GRMZM2G093276	83.1054	62.8337	17.2713	0.668858	-0.403458	-2.26711	-6.95514
GRMZM2G093404	2.75534	0.747485	0.634131	0.243924	-1.85969	-2.09814	-3.49382
GRMZM2G093418	0.783347	0.979018	0.255391	0.22186	0.339815	-1.59259	-1.79176
GRMZM2G093731	35.7798	42.1617	74.1795	84.1374	0.236931	1.05204	1.23377
GRMZM2G093962	0.81976	0.313643	0.161113	0.263904	-1.3448	-2.36018	-1.62003
GRMZM2G094165	1.42171	0.779656	1.1243	0.351968	-0.869222	-0.327567	-2.00357
GRMZM2G094353	0.102909	0.626105	0.113038	2.48923	2.51679	0.0650693	4.51092
GRMZM2G094639	40.9112	19.4277	39.1374	40.465	-1.07459	-0.0638555	-0.0157358
GRMZM2G094792	12.4817	11.3763	25.4177	27.4714	-0.133952	1.02629	1.13843
GRMZM2G095025	0	0.174489	0.18874	0.773356	6.54043	6.6931	8.71025
GRMZM2G095299	2.9864	3.81003	5.2508	8.07309	0.351319	0.813947	1.4343
GRMZM2G095655	0.0391698	0.236053	0.193153	0.495088	2.56934	2.25447	3.60783
GRMZM2G095689	2.30284	2.74511	3.7978	6.81062	0.251703	0.720301	1.56259
GRMZM2G095786	10.7977	13.5665	21.502	22.2935	0.329281	0.993677	1.04571
GRMZM2G095811	0.66494	0.302118	0.214264	0.0696906	-1.10868	-1.58657	-3.19659
GRMZM2G095899	2.14374	1.09482	0.958894	1.52707	-0.962009	-1.15287	-0.488815
GRMZM2G095968	0.421622	0.173779	0.159119	0.0792843	-1.19893	-1.36835	-2.36035
GRMZM2G096016	1.31909	1.84571	1.23367	0.490578	0.488162	-0.0894061	-1.42635
GRMZM2G096048	0.0387989	0.187247	0.301854	1.65323	2.2852	2.885	5.36385
GRMZM2G096107	24.1895	26.9409	21.6654	61.3335	0.155601	-0.158408	1.34255
GRMZM2G096372	2.54632	4.18637	11.5847	14.4269	0.719088	2.18723	2.50389
GRMZM2G096475	7.10812	0.603382	1.96856	1.24219	-3.56727	-1.85269	-2.51612
GRMZM2G097141	0.039587	0.221221	0.537717	0.7366	2.49088	3.68432	4.12826
GRMZM2G097349	0.527804	1.17696	0.094753	0.079208	1.17122	-2.435	-2.69388
GRMZM2G097469	12.6887	16.0753	25.8855	21.5173	0.341567	1.02835	0.761706
GRMZM2G097641	0.572005	0.989828	1.5054	1.51689	0.785386	1.38929	1.39734
GRMZM2G098423	5.08931	3.25642	2.97247	1.77378	-0.642514	-0.774982	-1.51947
GRMZM2G098594	30.8358	34.4786	63.4359	59.5191	0.161156	1.04042	0.948511
GRMZM2G098739	2.16644	2.45718	3.00637	5.39005	0.183056	0.474396	1.31535
GRMZM2G098988	18.5784	18.0193	37.4353	30.3049	-0.0444872	1.01013	0.705609
GRMZM2G099049	72.8416	67.1021	32.1791	28.9762	-0.118451	-1.17869	-1.32995
GRMZM2G099166	30.1263	15.7391	2.84025	1.91709	-0.936566	-3.40494	-3.97345
GRMZM2G099239	1.7421	2.24222	6.65995	8.43994	0.363172	1.93299	2.27457
GRMZM2G099305	6.97627	4.65574	2.79513	1.6596	-0.582935	-1.31849	-2.07037
GRMZM2G099382	1.14845	0.737543	0.40536	0.405741	-0.64386	-1.49025	-1.513
GRMZM2G099427	3.54693	2.03015	1.84378	1.38714	-0.805206	-0.945898	-1.3524
GRMZM2G099454	0.184679	0.228282	4.48575	8.68722	0.296729	4.58388	5.53799
GRMZM2G099984	0.356642	0.292381	0.0454846	0.119543	-0.312479	-2.89441	-1.55815
GRMZM2G100020	10.3954	12.1171	19.55	24.6443	0.221859	0.911716	1.24516
GRMZM2G100107	31.9179	37.1589	13.2609	13.337	0.219651	-1.2676	-1.25898
GRMZM2G100133	1.99971	2.48875	10.2782	18.0218	0.319775	2.36197	3.17238
GRMZM2G100176	1.29074	0.811531	0.810639	0.420262	-0.664569	-0.667877	-1.59597
GRMZM2G100208	0.253005	0.224633	1.58557	0.669313	-0.146216	2.63878	1.39776
GRMZM2G100372	1.89462	0.886219	2.05441	0.779	-1.09437	0.128966	-1.27626
GRMZM2G100524	0.330177	0.540342	0.744129	0.93064	0.738701	1.20177	1.52365
GRMZM2G101058	1.44406	0.070454	0.191686	0.124919	-4.29688	-2.85973	-3.49477
GRMZM2G101142	0.0589926	0.0215173	0.227781	0.532233	-1.32037	1.98423	3.16829
GRMZM2G101409	1.20652	0.852496	4.78738	2.42555	-0.494711	1.99136	1.00908
GRMZM2G101499	2.53501	4.27725	3.96901	6.38226	0.754281	0.646417	1.33158
GRMZM2G101511	2.84142	2.78045	13.5604	13.5211	-0.031478	2.25327	2.24936
GRMZM2G101634	10.1878	10.942	22.7554	24.1069	0.103031	1.15906	1.24247
GRMZM2G101928	1.75009	0.0106491	4.11715	0	-7.14114	1.2351	-9.89563
GRMZM2G101958	40.9654	69.8301	127.721	129.229	0.769643	1.64073	1.65764
GRMZM2G102059	0.153015	0.160684	0.929585	0.328976	0.0718671	2.56695	1.05616
GRMZM2G102218	1.11487	1.07954	1.13902	6.77955	-0.0568927	0.0262409	2.59759
GRMZM2G102356	356.767	288.827	268.452	171.251	-0.304809	-0.410321	-1.05887
GRMZM2G102497	3.15004	2.50703	7.94765	11.1986	-0.329336	1.33467	1.82932
GRMZM2G102605	89.3815	29.6906	67.9537	35.1772	-1.58995	-0.395389	-1.34533
GRMZM2G102959	1.02974	0.927765	0.273854	0.921748	-0.128802	-1.86972	-0.152763
GRMZM2G103595	22.7751	42.0409	47.2857	41.3884	0.884245	1.05367	0.861571
GRMZM2G103617	2.34632	1.9668	0.700058	0.487805	-0.251171	-1.73407	-2.26505
GRMZM2G103647	0.650953	0.716331	3.21496	4.15441	0.13146	2.29428	2.66192
GRMZM2G103945	0.476198	0.378328	0.150789	0.12819	-0.338646	-1.61848	-1.86627
GRMZM2G104041	0.501524	0.461036	0.116495	0.0344994	-0.106985	-2.05736	-3.79524
GRMZM2G104074	0.662975	0.205536	0.203212	0.109103	-1.65008	-1.71307	-2.57812
GRMZM2G104176	83.556	139.007	173.105	219.638	0.73436	1.05086	1.39435
GRMZM2G104204	0.598631	8.03793	3.23845	16.4191	3.74493	2.43311	4.77505
GRMZM2G104231	0.0130592	0	0.398279	0.52194	-3.00593	4.76516	5.14099
GRMZM2G104332	0.658187	0.254944	0.19966	0.105079	-1.33767	-1.69106	-2.59864
GRMZM2G104516	9.40163	1.80592	0.360077	0.376876	-2.37652	-4.69062	-4.63351
GRMZM2G104626	0.137444	0.114028	0.585963	0.446929	-0.29363	2.04598	1.64042
GRMZM2G105233	4.14342	7.31566	13.1632	2.34506	0.8205	1.6674	-0.820617
GRMZM2G105250	1.29988	1.76657	3.94924	7.24566	0.442133	1.60357	2.47835
[truncated: 777 more rows]

## Sheet: Table S6a
Table S6a. Number of genes grouped into individual clusters by gene co-expression analysis.
[truncated: 2 more rows]

[truncated: 12 more sheets: Table S6b, Table S6c, Table S6d, Table S6e, Table S7, Table S8, Table_S9_S10, Table_S11_S12, Table S13, Table S14, Table S15, Table S16]
